# Supplementary material for: Outreach screening to address demographic and economic barriers to diabetic retinopathy care in rural China
Source: PLoS One. 2022 Apr 20;17(4):e0266380. doi: 10.1371/journal.pone.0266380 (PMC9020743; doi:10.1371/journal.pone.0266380)
Supplement: S1 Dataset — (CSV) [file pone.0266380.s002.csv]

	study	sex	age	edu	job	assets	transport	time_transport	cost	prevdiab	dm_years	dm_treatment	dr_treatment	pva_od	pva_os	bcva_od	bcva_os	reportR	reportM	agecat	agecat2	pva_best	bcva_best	pva_cat	bcva_cat	dm_yrscat	dm_yrscat2	transtime_cat	assets_1	assets_2	assets_3	assets_4	assets_5	assets_6	assets_7	assets_8	assets_9	assets_10	assets_11	assets_12	assets_13	pos_scores	pos_scores_bin	pos_scores_tert
1	Population	Female	50	Primary	NA	NA	NA	NA	NA	Yes	NA	NA	NA	0.8	1	NA	NA	R0	M0	50-54	50-59	1	1	Mild or no VI	Mild or no VI	NA	NA	NA	NA	NA	NA	NA	NA	NA	NA	NA	NA	NA	NA	NA	NA	NA	NA	NA
2	Population	Male	53	No education	NA	NA	NA	NA	NA	No	NA	NA	NA	1	1	NA	NA	R0	M0	50-54	50-59	1	1	Mild or no VI	Mild or no VI	New diagnosis	New diagnosis	NA	NA	NA	NA	NA	NA	NA	NA	NA	NA	NA	NA	NA	NA	NA	NA	NA
3	Population	Female	76	No education	NA	NA	NA	NA	NA	Yes	NA	NA	NA	0.25	0.5	0.32	0.5	R0	M0	75-79	70-79	0.5	0.5	Mild or no VI	Mild or no VI	NA	NA	NA	NA	NA	NA	NA	NA	NA	NA	NA	NA	NA	NA	NA	NA	NA	NA	NA
4	Population	Female	77	No education	NA	NA	NA	NA	NA	No	NA	NA	NA	0.2	0.2	0.25	0.25	R0	M0	75-79	70-79	0.2	0.25	Moderate VI	Moderate VI	New diagnosis	New diagnosis	NA	NA	NA	NA	NA	NA	NA	NA	NA	NA	NA	NA	NA	NA	NA	NA	NA
5	Population	Male	72	No education	NA	NA	NA	NA	NA	No	NA	NA	NA	0.8	0.8	NA	NA	R0	M0	70-74	70-79	0.8	0.8	Mild or no VI	Mild or no VI	New diagnosis	New diagnosis	NA	NA	NA	NA	NA	NA	NA	NA	NA	NA	NA	NA	NA	NA	NA	NA	NA
6	Population	Female	61	No education	NA	NA	NA	NA	NA	No	NA	NA	NA	0.5	0.63	1	1	R0	M0	60-64	60-69	0.63	1	Mild or no VI	Mild or no VI	New diagnosis	New diagnosis	NA	NA	NA	NA	NA	NA	NA	NA	NA	NA	NA	NA	NA	NA	NA	NA	NA
7	Population	Female	61	No education	NA	NA	NA	NA	NA	No	NA	NA	NA	1	1	NA	NA	R0	M0	60-64	60-69	1	1	Mild or no VI	Mild or no VI	New diagnosis	New diagnosis	NA	NA	NA	NA	NA	NA	NA	NA	NA	NA	NA	NA	NA	NA	NA	NA	NA
8	Population	Female	62	No education	NA	NA	NA	NA	NA	No	NA	NA	NA	0.4	0.32	0.8	0.8	R0	M0	60-64	60-69	0.4	0.8	Mild or no VI	Mild or no VI	New diagnosis	New diagnosis	NA	NA	NA	NA	NA	NA	NA	NA	NA	NA	NA	NA	NA	NA	NA	NA	NA
9	Population	Female	67	No education	NA	NA	NA	NA	NA	Yes	3	None	None	0.8	0.63	NA	NA	R0	M0	65-69	60-69	0.8	0.8	Mild or no VI	Mild or no VI	<5y	<5y	NA	NA	NA	NA	NA	NA	NA	NA	NA	NA	NA	NA	NA	NA	NA	NA	NA
10	Population	Female	61	No education	NA	NA	NA	NA	NA	No	NA	NA	NA	0.8	0.8	NA	NA	R0	M0	60-64	60-69	0.8	0.8	Mild or no VI	Mild or no VI	New diagnosis	New diagnosis	NA	NA	NA	NA	NA	NA	NA	NA	NA	NA	NA	NA	NA	NA	NA	NA	NA
11	Population	Female	63	Primary	NA	NA	NA	NA	NA	No	NA	NA	NA	0.25	0.25	0.63	0.63	R0	M0	60-64	60-69	0.25	0.63	Moderate VI	Mild or no VI	New diagnosis	New diagnosis	NA	NA	NA	NA	NA	NA	NA	NA	NA	NA	NA	NA	NA	NA	NA	NA	NA
12	Population	Female	61	No education	NA	NA	NA	NA	NA	No	2	Oral hypoglycemics	None	0.8	0.63	NA	NA	R0	M0	60-64	60-69	0.8	0.8	Mild or no VI	Mild or no VI	<5y	<5y	NA	NA	NA	NA	NA	NA	NA	NA	NA	NA	NA	NA	NA	NA	NA	NA	NA
13	Population	Male	60	No education	NA	NA	NA	NA	NA	No	NA	NA	NA	0.2	0.63	0.4	0.8	R0	M0	60-64	60-69	0.63	0.8	Mild or no VI	Mild or no VI	New diagnosis	New diagnosis	NA	NA	NA	NA	NA	NA	NA	NA	NA	NA	NA	NA	NA	NA	NA	NA	NA
14	Population	Female	66	No education	NA	NA	NA	NA	NA	Yes	3	Oral hypoglycemics	None	0.63	0.8	NA	NA	R0	M0	65-69	60-69	0.8	0.8	Mild or no VI	Mild or no VI	<5y	<5y	NA	NA	NA	NA	NA	NA	NA	NA	NA	NA	NA	NA	NA	NA	NA	NA	NA
15	Population	Female	74	No education	NA	NA	NA	NA	NA	No	NA	NA	NA	0.25	0.25	0.4	0.63	R0	M0	70-74	70-79	0.25	0.63	Moderate VI	Mild or no VI	New diagnosis	New diagnosis	NA	NA	NA	NA	NA	NA	NA	NA	NA	NA	NA	NA	NA	NA	NA	NA	NA
16	Population	Female	77	No education	NA	NA	NA	NA	NA	No	NA	NA	NA	0.2	0.1	0.4	0.4	R0	M0	75-79	70-79	0.2	0.4	Moderate VI	Mild or no VI	New diagnosis	New diagnosis	NA	NA	NA	NA	NA	NA	NA	NA	NA	NA	NA	NA	NA	NA	NA	NA	NA
17	Population	Male	84	No education	NA	NA	NA	NA	NA	No	NA	NA	NA	0.004	0.079	0.025	0.2	R0	M0	80-84	80-89	0.079	0.2	Severe VI	Moderate VI	New diagnosis	New diagnosis	NA	NA	NA	NA	NA	NA	NA	NA	NA	NA	NA	NA	NA	NA	NA	NA	NA
18	Population	Female	61	No education	NA	NA	NA	NA	NA	No	NA	NA	NA	0.2	0.16	0.63	0.63	R0	M0	60-64	60-69	0.2	0.63	Moderate VI	Mild or no VI	New diagnosis	New diagnosis	NA	NA	NA	NA	NA	NA	NA	NA	NA	NA	NA	NA	NA	NA	NA	NA	NA
19	Population	Male	69	No education	NA	NA	NA	NA	NA	No	NA	NA	NA	0.16	0.125	0.4	0.32	R0	M0	65-69	60-69	0.16	0.4	Moderate VI	Mild or no VI	New diagnosis	New diagnosis	NA	NA	NA	NA	NA	NA	NA	NA	NA	NA	NA	NA	NA	NA	NA	NA	NA
20	Population	Female	78	Primary	NA	NA	NA	NA	NA	No	NA	NA	NA	0.5	0.4	0.5	0.4	NA	NA	75-79	70-79	0.5	0.5	Mild or no VI	Mild or no VI	New diagnosis	New diagnosis	NA	NA	NA	NA	NA	NA	NA	NA	NA	NA	NA	NA	NA	NA	NA	NA	NA
21	Population	Female	78	No education	NA	NA	NA	NA	NA	No	NA	NA	NA	0.63	1	NA	NA	R0	M0	75-79	70-79	1	1	Mild or no VI	Mild or no VI	New diagnosis	New diagnosis	NA	NA	NA	NA	NA	NA	NA	NA	NA	NA	NA	NA	NA	NA	NA	NA	NA
22	Population	Male	84	No education	NA	NA	NA	NA	NA	No	8	Oral hypoglycemics	None	0.32	0.32	0.5	0.5	R0	M0	80-84	80-89	0.32	0.5	Mild or no VI	Mild or no VI	5-10y	5-14y	NA	NA	NA	NA	NA	NA	NA	NA	NA	NA	NA	NA	NA	NA	NA	NA	NA
23	Population	Female	61	No education	NA	NA	NA	NA	NA	No	NA	NA	NA	1	0.63	NA	NA	NA	NA	60-64	60-69	1	1	Mild or no VI	Mild or no VI	New diagnosis	New diagnosis	NA	NA	NA	NA	NA	NA	NA	NA	NA	NA	NA	NA	NA	NA	NA	NA	NA
24	Population	Female	76	No education	NA	NA	NA	NA	NA	No	NA	NA	NA	0.5	0.4	1	0.63	R0	M0	75-79	70-79	0.5	1	Mild or no VI	Mild or no VI	New diagnosis	New diagnosis	NA	NA	NA	NA	NA	NA	NA	NA	NA	NA	NA	NA	NA	NA	NA	NA	NA
25	Population	Female	83	No education	NA	NA	NA	NA	NA	No	6	None	None	0.125	0.032	0.2	0.032	UG	UG	80-84	80-89	0.125	0.2	Moderate VI	Moderate VI	5-10y	5-14y	NA	NA	NA	NA	NA	NA	NA	NA	NA	NA	NA	NA	NA	NA	NA	NA	NA
26	Population	Female	53	No education	NA	NA	NA	NA	NA	No	NA	NA	NA	0.8	0.63	NA	NA	R0	M0	50-54	50-59	0.8	0.8	Mild or no VI	Mild or no VI	New diagnosis	New diagnosis	NA	NA	NA	NA	NA	NA	NA	NA	NA	NA	NA	NA	NA	NA	NA	NA	NA
27	Population	Male	70	No education	NA	NA	NA	NA	NA	No	NA	NA	NA	0.5	0.5	0.5	0.5	R0	M0	70-74	70-79	0.5	0.5	Mild or no VI	Mild or no VI	New diagnosis	New diagnosis	NA	NA	NA	NA	NA	NA	NA	NA	NA	NA	NA	NA	NA	NA	NA	NA	NA
28	Population	Male	75	No education	NA	NA	NA	NA	NA	Yes	1.5	Insulin	None	0.63	0.32	1	0.63	R1	M0	75-79	70-79	0.63	1	Mild or no VI	Mild or no VI	<5y	<5y	NA	NA	NA	NA	NA	NA	NA	NA	NA	NA	NA	NA	NA	NA	NA	NA	NA
29	Population	Female	54	No education	NA	NA	NA	NA	NA	No	NA	NA	NA	0.63	0.63	NA	NA	R0	M0	50-54	50-59	0.63	0.63	Mild or no VI	Mild or no VI	New diagnosis	New diagnosis	NA	NA	NA	NA	NA	NA	NA	NA	NA	NA	NA	NA	NA	NA	NA	NA	NA
30	Population	Female	67	No education	NA	NA	NA	NA	NA	No	NA	NA	NA	0.8	0.8	NA	NA	NA	NA	65-69	60-69	0.8	0.8	Mild or no VI	Mild or no VI	New diagnosis	New diagnosis	NA	NA	NA	NA	NA	NA	NA	NA	NA	NA	NA	NA	NA	NA	NA	NA	NA
31	Population	Female	78	No education	NA	NA	NA	NA	NA	No	NA	NA	NA	0.25	0.4	0.32	0.5	NA	NA	75-79	70-79	0.4	0.5	Mild or no VI	Mild or no VI	New diagnosis	New diagnosis	NA	NA	NA	NA	NA	NA	NA	NA	NA	NA	NA	NA	NA	NA	NA	NA	NA
32	Population	Female	80	No education	NA	NA	NA	NA	NA	No	NA	NA	NA	0.63	0.63	NA	NA	R0	M0	80-84	80-89	0.63	0.63	Mild or no VI	Mild or no VI	New diagnosis	New diagnosis	NA	NA	NA	NA	NA	NA	NA	NA	NA	NA	NA	NA	NA	NA	NA	NA	NA
33	Population	Female	51	Primary	NA	NA	NA	NA	NA	No	0.1	Oral hypoglycemics	None	0.63	0.63	NA	NA	R1	M0	50-54	50-59	0.63	0.63	Mild or no VI	Mild or no VI	<5y	<5y	NA	NA	NA	NA	NA	NA	NA	NA	NA	NA	NA	NA	NA	NA	NA	NA	NA
34	Population	Female	56	No education	NA	NA	NA	NA	NA	No	NA	NA	NA	0.5	0.8	0.63	1	NA	NA	55-59	50-59	0.8	1	Mild or no VI	Mild or no VI	New diagnosis	New diagnosis	NA	NA	NA	NA	NA	NA	NA	NA	NA	NA	NA	NA	NA	NA	NA	NA	NA
35	Population	Female	54	No education	NA	NA	NA	NA	NA	No	NA	NA	NA	0.63	0.8	NA	NA	R0	M0	50-54	50-59	0.8	0.8	Mild or no VI	Mild or no VI	New diagnosis	New diagnosis	NA	NA	NA	NA	NA	NA	NA	NA	NA	NA	NA	NA	NA	NA	NA	NA	NA
36	Population	Male	74	No education	NA	NA	NA	NA	NA	No	NA	NA	NA	0.1	0.16	0.1	0.16	UG	UG	70-74	70-79	0.16	0.16	Moderate VI	Moderate VI	New diagnosis	New diagnosis	NA	NA	NA	NA	NA	NA	NA	NA	NA	NA	NA	NA	NA	NA	NA	NA	NA
37	Population	Male	59	Primary	NA	NA	NA	NA	NA	No	NA	NA	NA	0.8	1	NA	NA	NA	NA	55-59	50-59	1	1	Mild or no VI	Mild or no VI	New diagnosis	New diagnosis	NA	NA	NA	NA	NA	NA	NA	NA	NA	NA	NA	NA	NA	NA	NA	NA	NA
38	Population	Female	59	Primary	NA	NA	NA	NA	NA	No	NA	NA	NA	0.32	0.5	1	1	R0	M0	55-59	50-59	0.5	1	Mild or no VI	Mild or no VI	New diagnosis	New diagnosis	NA	NA	NA	NA	NA	NA	NA	NA	NA	NA	NA	NA	NA	NA	NA	NA	NA
39	Population	Male	70	Primary	NA	NA	NA	NA	NA	No	10	Oral hypoglycemics	None	0.32	0.4	0.32	0.4	NA	NA	70-74	70-79	0.4	0.4	Mild or no VI	Mild or no VI	5-10y	5-14y	NA	NA	NA	NA	NA	NA	NA	NA	NA	NA	NA	NA	NA	NA	NA	NA	NA
40	Population	Female	85	Primary	NA	NA	NA	NA	NA	No	NA	NA	NA	0.4	0.04	0.5	0.04	UG	UG	85-89	80-89	0.4	0.5	Mild or no VI	Mild or no VI	New diagnosis	New diagnosis	NA	NA	NA	NA	NA	NA	NA	NA	NA	NA	NA	NA	NA	NA	NA	NA	NA
41	Population	Female	82	Primary	NA	NA	NA	NA	NA	No	NA	NA	NA	0.32	0.16	0.5	0.4	R0	M0	80-84	80-89	0.32	0.5	Mild or no VI	Mild or no VI	New diagnosis	New diagnosis	NA	NA	NA	NA	NA	NA	NA	NA	NA	NA	NA	NA	NA	NA	NA	NA	NA
42	Population	Male	63	Primary	NA	NA	NA	NA	NA	No	12	NA	None	0.63	0.8	NA	NA	R1	M1	60-64	60-69	0.8	0.8	Mild or no VI	Mild or no VI	11-20y	5-14y	NA	NA	NA	NA	NA	NA	NA	NA	NA	NA	NA	NA	NA	NA	NA	NA	NA
43	Population	Female	65	Primary	NA	NA	NA	NA	NA	No	NA	NA	NA	0.8	0.63	NA	NA	NA	NA	65-69	60-69	0.8	0.8	Mild or no VI	Mild or no VI	New diagnosis	New diagnosis	NA	NA	NA	NA	NA	NA	NA	NA	NA	NA	NA	NA	NA	NA	NA	NA	NA
44	Population	Female	60	Primary	NA	NA	NA	NA	NA	No	NA	NA	NA	0.4	0.25	0.8	0.63	R0	M0	60-64	60-69	0.4	0.8	Mild or no VI	Mild or no VI	New diagnosis	New diagnosis	NA	NA	NA	NA	NA	NA	NA	NA	NA	NA	NA	NA	NA	NA	NA	NA	NA
45	Population	Female	85	No education	NA	NA	NA	NA	NA	No	NA	NA	NA	NA	NA	NA	NA	R0	M0	85-89	80-89	NA	NA	NA	NA	New diagnosis	New diagnosis	NA	NA	NA	NA	NA	NA	NA	NA	NA	NA	NA	NA	NA	NA	NA	NA	NA
46	Population	Female	77	No education	NA	NA	NA	NA	NA	No	3	None	None	0.32	0.4	0.32	0.4	R0	M0	75-79	70-79	0.4	0.4	Mild or no VI	Mild or no VI	<5y	<5y	NA	NA	NA	NA	NA	NA	NA	NA	NA	NA	NA	NA	NA	NA	NA	NA	NA
47	Population	Female	84	No education	NA	NA	NA	NA	NA	No	NA	NA	NA	0.32	0.4	0.32	0.4	UG	UG	80-84	80-89	0.4	0.4	Mild or no VI	Mild or no VI	New diagnosis	New diagnosis	NA	NA	NA	NA	NA	NA	NA	NA	NA	NA	NA	NA	NA	NA	NA	NA	NA
48	Population	Female	79	Primary	NA	NA	NA	NA	NA	No	NA	NA	NA	0.25	0.4	0.4	0.5	R0	M0	75-79	70-79	0.4	0.5	Mild or no VI	Mild or no VI	New diagnosis	New diagnosis	NA	NA	NA	NA	NA	NA	NA	NA	NA	NA	NA	NA	NA	NA	NA	NA	NA
49	Population	Female	55	Primary	NA	NA	NA	NA	NA	No	6	Oral hypoglycemics	None	0.63	0.63	NA	NA	NA	NA	55-59	50-59	0.63	0.63	Mild or no VI	Mild or no VI	5-10y	5-14y	NA	NA	NA	NA	NA	NA	NA	NA	NA	NA	NA	NA	NA	NA	NA	NA	NA
50	Population	Female	58	Primary	NA	NA	NA	NA	NA	No	NA	NA	NA	0.25	1	0.63	1	R0	M0	55-59	50-59	1	1	Mild or no VI	Mild or no VI	New diagnosis	New diagnosis	NA	NA	NA	NA	NA	NA	NA	NA	NA	NA	NA	NA	NA	NA	NA	NA	NA
51	Population	Female	70	No education	NA	NA	NA	NA	NA	No	NA	NA	NA	0.1	0.16	0.25	0.32	NA	NA	70-74	70-79	0.16	0.32	Moderate VI	Mild or no VI	New diagnosis	New diagnosis	NA	NA	NA	NA	NA	NA	NA	NA	NA	NA	NA	NA	NA	NA	NA	NA	NA
52	Population	Female	64	Primary	NA	NA	NA	NA	NA	No	1	None	None	1	0.8	NA	NA	R0	M0	60-64	60-69	1	1	Mild or no VI	Mild or no VI	<5y	<5y	NA	NA	NA	NA	NA	NA	NA	NA	NA	NA	NA	NA	NA	NA	NA	NA	NA
53	Population	Male	57	Primary	NA	NA	NA	NA	NA	No	NA	NA	NA	0.32	0.5	0.63	0.63	R0	M0	55-59	50-59	0.5	0.63	Mild or no VI	Mild or no VI	New diagnosis	New diagnosis	NA	NA	NA	NA	NA	NA	NA	NA	NA	NA	NA	NA	NA	NA	NA	NA	NA
54	Population	Female	88	Primary	NA	NA	NA	NA	NA	No	NA	NA	NA	NA	NA	NA	NA	NA	NA	85-89	80-89	NA	NA	NA	NA	New diagnosis	New diagnosis	NA	NA	NA	NA	NA	NA	NA	NA	NA	NA	NA	NA	NA	NA	NA	NA	NA
55	Population	Male	76	Primary	NA	NA	NA	NA	NA	No	NA	NA	NA	0.63	0.8	NA	NA	R0	M0	75-79	70-79	0.8	0.8	Mild or no VI	Mild or no VI	New diagnosis	New diagnosis	NA	NA	NA	NA	NA	NA	NA	NA	NA	NA	NA	NA	NA	NA	NA	NA	NA
56	Population	Female	52	Primary	NA	NA	NA	NA	NA	No	NA	NA	NA	1	1	NA	NA	NA	NA	50-54	50-59	1	1	Mild or no VI	Mild or no VI	New diagnosis	New diagnosis	NA	NA	NA	NA	NA	NA	NA	NA	NA	NA	NA	NA	NA	NA	NA	NA	NA
57	Population	Male	58	Middle	NA	NA	NA	NA	NA	No	NA	NA	NA	0.32	0.63	0.63	0.8	NA	NA	55-59	50-59	0.63	0.8	Mild or no VI	Mild or no VI	New diagnosis	New diagnosis	NA	NA	NA	NA	NA	NA	NA	NA	NA	NA	NA	NA	NA	NA	NA	NA	NA
58	Population	Male	83	Primary	NA	NA	NA	NA	NA	No	3	Oral hypoglycemics	None	0.32	0.32	0.4	0.4	NA	NA	80-84	80-89	0.32	0.4	Mild or no VI	Mild or no VI	<5y	<5y	NA	NA	NA	NA	NA	NA	NA	NA	NA	NA	NA	NA	NA	NA	NA	NA	NA
59	Population	Female	65	Primary	NA	NA	NA	NA	NA	No	NA	NA	NA	0.8	0.63	NA	NA	NA	NA	65-69	60-69	0.8	0.8	Mild or no VI	Mild or no VI	New diagnosis	New diagnosis	NA	NA	NA	NA	NA	NA	NA	NA	NA	NA	NA	NA	NA	NA	NA	NA	NA
60	Population	Male	62	Middle	NA	NA	NA	NA	NA	No	NA	NA	NA	0.8	0.8	NA	NA	R0	M0	60-64	60-69	0.8	0.8	Mild or no VI	Mild or no VI	New diagnosis	New diagnosis	NA	NA	NA	NA	NA	NA	NA	NA	NA	NA	NA	NA	NA	NA	NA	NA	NA
61	Population	Male	56	No education	NA	NA	NA	NA	NA	No	NA	NA	NA	0.8	0.8	NA	NA	R0	M0	55-59	50-59	0.8	0.8	Mild or no VI	Mild or no VI	New diagnosis	New diagnosis	NA	NA	NA	NA	NA	NA	NA	NA	NA	NA	NA	NA	NA	NA	NA	NA	NA
62	Population	Male	66	Primary	NA	NA	NA	NA	NA	No	NA	NA	NA	0.8	1	NA	NA	R0	M0	65-69	60-69	1	1	Mild or no VI	Mild or no VI	New diagnosis	New diagnosis	NA	NA	NA	NA	NA	NA	NA	NA	NA	NA	NA	NA	NA	NA	NA	NA	NA
63	Population	Male	56	Middle	NA	NA	NA	NA	NA	No	NA	NA	NA	1	0.8	NA	NA	R0	M0	55-59	50-59	1	1	Mild or no VI	Mild or no VI	New diagnosis	New diagnosis	NA	NA	NA	NA	NA	NA	NA	NA	NA	NA	NA	NA	NA	NA	NA	NA	NA
64	Population	Male	64	Primary	NA	NA	NA	NA	NA	No	NA	NA	NA	1	1	NA	NA	NA	NA	60-64	60-69	1	1	Mild or no VI	Mild or no VI	New diagnosis	New diagnosis	NA	NA	NA	NA	NA	NA	NA	NA	NA	NA	NA	NA	NA	NA	NA	NA	NA
65	Population	Female	85	No education	NA	NA	NA	NA	NA	No	NA	NA	NA	0.079	0.079	0.079	0.079	NA	NA	85-89	80-89	0.079	0.079	Severe VI	Severe VI	New diagnosis	New diagnosis	NA	NA	NA	NA	NA	NA	NA	NA	NA	NA	NA	NA	NA	NA	NA	NA	NA
66	Population	Female	60	Primary	NA	NA	NA	NA	NA	No	NA	NA	NA	0.32	0.16	0.63	0.63	R0	M0	60-64	60-69	0.32	0.63	Mild or no VI	Mild or no VI	New diagnosis	New diagnosis	NA	NA	NA	NA	NA	NA	NA	NA	NA	NA	NA	NA	NA	NA	NA	NA	NA
67	Population	Male	64	Primary	NA	NA	NA	NA	NA	No	NA	NA	NA	0.63	0.5	0.8	0.8	R0	M0	60-64	60-69	0.63	0.8	Mild or no VI	Mild or no VI	New diagnosis	New diagnosis	NA	NA	NA	NA	NA	NA	NA	NA	NA	NA	NA	NA	NA	NA	NA	NA	NA
68	Population	Female	54	Middle	NA	NA	NA	NA	NA	No	NA	NA	NA	0.32	0.32	0.8	0.8	R0	M0	50-54	50-59	0.32	0.8	Mild or no VI	Mild or no VI	New diagnosis	New diagnosis	NA	NA	NA	NA	NA	NA	NA	NA	NA	NA	NA	NA	NA	NA	NA	NA	NA
69	Population	Female	79	Primary	NA	NA	NA	NA	NA	No	NA	NA	NA	0.63	0.63	NA	NA	R0	M0	75-79	70-79	0.63	0.63	Mild or no VI	Mild or no VI	New diagnosis	New diagnosis	NA	NA	NA	NA	NA	NA	NA	NA	NA	NA	NA	NA	NA	NA	NA	NA	NA
70	Population	Female	64	Primary	NA	NA	NA	NA	NA	Yes	NA	NA	NA	0.63	0.63	NA	NA	R0	M0	60-64	60-69	0.63	0.63	Mild or no VI	Mild or no VI	NA	NA	NA	NA	NA	NA	NA	NA	NA	NA	NA	NA	NA	NA	NA	NA	NA	NA	NA
71	Population	Female	59	Primary	NA	NA	NA	NA	NA	No	NA	NA	NA	0.25	0.5	0.63	0.8	R0	M0	55-59	50-59	0.5	0.8	Mild or no VI	Mild or no VI	New diagnosis	New diagnosis	NA	NA	NA	NA	NA	NA	NA	NA	NA	NA	NA	NA	NA	NA	NA	NA	NA
72	Population	Female	52	Primary	NA	NA	NA	NA	NA	No	NA	NA	NA	1	1	NA	NA	R0	M0	50-54	50-59	1	1	Mild or no VI	Mild or no VI	New diagnosis	New diagnosis	NA	NA	NA	NA	NA	NA	NA	NA	NA	NA	NA	NA	NA	NA	NA	NA	NA
73	Population	Female	55	Primary	NA	NA	NA	NA	NA	No	NA	NA	NA	0.63	0.63	NA	NA	R0	M0	55-59	50-59	0.63	0.63	Mild or no VI	Mild or no VI	New diagnosis	New diagnosis	NA	NA	NA	NA	NA	NA	NA	NA	NA	NA	NA	NA	NA	NA	NA	NA	NA
74	Population	Male	70	Primary	NA	NA	NA	NA	NA	No	NA	NA	NA	0.8	0.8	NA	NA	UG	UG	70-74	70-79	0.8	0.8	Mild or no VI	Mild or no VI	New diagnosis	New diagnosis	NA	NA	NA	NA	NA	NA	NA	NA	NA	NA	NA	NA	NA	NA	NA	NA	NA
75	Population	Male	68	Primary	NA	NA	NA	NA	NA	No	NA	NA	NA	0.2	0.25	0.32	0.4	UG	UG	65-69	60-69	0.25	0.4	Moderate VI	Mild or no VI	New diagnosis	New diagnosis	NA	NA	NA	NA	NA	NA	NA	NA	NA	NA	NA	NA	NA	NA	NA	NA	NA
76	Population	Female	76	Middle	NA	NA	NA	NA	NA	No	NA	NA	NA	0.5	0.5	0.63	0.63	R0	M0	75-79	70-79	0.5	0.63	Mild or no VI	Mild or no VI	New diagnosis	New diagnosis	NA	NA	NA	NA	NA	NA	NA	NA	NA	NA	NA	NA	NA	NA	NA	NA	NA
77	Population	Male	67	Primary	NA	NA	NA	NA	NA	No	NA	NA	NA	0.8	0.8	NA	NA	R0	M0	65-69	60-69	0.8	0.8	Mild or no VI	Mild or no VI	New diagnosis	New diagnosis	NA	NA	NA	NA	NA	NA	NA	NA	NA	NA	NA	NA	NA	NA	NA	NA	NA
78	Population	Female	87	Middle	NA	NA	NA	NA	NA	No	NA	NA	NA	0.2	0.32	0.4	0.63	R0	M0	85-89	80-89	0.32	0.63	Mild or no VI	Mild or no VI	New diagnosis	New diagnosis	NA	NA	NA	NA	NA	NA	NA	NA	NA	NA	NA	NA	NA	NA	NA	NA	NA
79	Population	Female	53	Primary	NA	NA	NA	NA	NA	No	NA	NA	NA	0.25	0.25	1	1	R0	M0	50-54	50-59	0.25	1	Moderate VI	Mild or no VI	New diagnosis	New diagnosis	NA	NA	NA	NA	NA	NA	NA	NA	NA	NA	NA	NA	NA	NA	NA	NA	NA
80	Population	Female	52	Primary	NA	NA	NA	NA	NA	No	NA	NA	NA	1	0.8	NA	NA	R0	M0	50-54	50-59	1	1	Mild or no VI	Mild or no VI	New diagnosis	New diagnosis	NA	NA	NA	NA	NA	NA	NA	NA	NA	NA	NA	NA	NA	NA	NA	NA	NA
81	Population	Male	62	Middle	NA	NA	NA	NA	NA	No	NA	NA	NA	0.63	0.63	NA	NA	R0	M0	60-64	60-69	0.63	0.63	Mild or no VI	Mild or no VI	New diagnosis	New diagnosis	NA	NA	NA	NA	NA	NA	NA	NA	NA	NA	NA	NA	NA	NA	NA	NA	NA
82	Population	Female	85	Middle	NA	NA	NA	NA	NA	Yes	3	Oral hypoglycemics	None	0.16	0.4	0.2	0.5	R0	M0	85-89	80-89	0.4	0.5	Mild or no VI	Mild or no VI	<5y	<5y	NA	NA	NA	NA	NA	NA	NA	NA	NA	NA	NA	NA	NA	NA	NA	NA	NA
83	Population	Female	59	Primary	NA	NA	NA	NA	NA	No	4	NA	None	0.032	0.063	0.032	0.063	UG	UG	55-59	50-59	0.063	0.063	Severe VI	Severe VI	<5y	<5y	NA	NA	NA	NA	NA	NA	NA	NA	NA	NA	NA	NA	NA	NA	NA	NA	NA
84	Population	Female	75	Primary	NA	NA	NA	NA	NA	No	NA	NA	NA	0.2	0.25	0.4	0.4	R0	M0	75-79	70-79	0.25	0.4	Moderate VI	Mild or no VI	New diagnosis	New diagnosis	NA	NA	NA	NA	NA	NA	NA	NA	NA	NA	NA	NA	NA	NA	NA	NA	NA
85	Population	Male	51	Middle	NA	NA	NA	NA	NA	No	NA	NA	NA	0.125	0.63	0.4	0.8	UG	UG	50-54	50-59	0.63	0.8	Mild or no VI	Mild or no VI	New diagnosis	New diagnosis	NA	NA	NA	NA	NA	NA	NA	NA	NA	NA	NA	NA	NA	NA	NA	NA	NA
86	Population	Female	70	Primary	NA	NA	NA	NA	NA	Yes	10	Oral hypoglycemics	None	0.063	0.05	0.12	0.1	R2	M1	70-74	70-79	0.063	0.12	Severe VI	Moderate VI	5-10y	5-14y	NA	NA	NA	NA	NA	NA	NA	NA	NA	NA	NA	NA	NA	NA	NA	NA	NA
87	Population	Female	56	Middle	NA	NA	NA	NA	NA	No	NA	NA	NA	0.32	0.25	0.63	0.5	R0	M0	55-59	50-59	0.32	0.63	Mild or no VI	Mild or no VI	New diagnosis	New diagnosis	NA	NA	NA	NA	NA	NA	NA	NA	NA	NA	NA	NA	NA	NA	NA	NA	NA
88	Population	Female	80	Middle	NA	NA	NA	NA	NA	No	NA	NA	NA	0.002	0.004	0.004	0.004	NA	NA	80-84	80-89	0.004	0.004	Blind	Blind	New diagnosis	New diagnosis	NA	NA	NA	NA	NA	NA	NA	NA	NA	NA	NA	NA	NA	NA	NA	NA	NA
89	Population	Male	65	Middle	NA	NA	NA	NA	NA	No	NA	NA	NA	0.63	0.63	NA	NA	R0	M0	65-69	60-69	0.63	0.63	Mild or no VI	Mild or no VI	New diagnosis	New diagnosis	NA	NA	NA	NA	NA	NA	NA	NA	NA	NA	NA	NA	NA	NA	NA	NA	NA
90	Population	Female	75	Middle	NA	NA	NA	NA	NA	No	NA	NA	NA	0.63	0.4	0.63	0.63	R0	M0	75-79	70-79	0.63	0.63	Mild or no VI	Mild or no VI	New diagnosis	New diagnosis	NA	NA	NA	NA	NA	NA	NA	NA	NA	NA	NA	NA	NA	NA	NA	NA	NA
91	Population	Female	77	Middle	NA	NA	NA	NA	NA	Yes	NA	NA	NA	0.4	0.25	0.63	0.4	R0	M0	75-79	70-79	0.4	0.63	Mild or no VI	Mild or no VI	NA	NA	NA	NA	NA	NA	NA	NA	NA	NA	NA	NA	NA	NA	NA	NA	NA	NA	NA
92	Population	Male	75	Primary	NA	NA	NA	NA	NA	No	NA	NA	NA	0.4	0.4	1	0.8	R0	M0	75-79	70-79	0.4	1	Mild or no VI	Mild or no VI	New diagnosis	New diagnosis	NA	NA	NA	NA	NA	NA	NA	NA	NA	NA	NA	NA	NA	NA	NA	NA	NA
93	Population	Female	84	Middle	NA	NA	NA	NA	NA	Yes	NA	NA	NA	0.4	0.2	0.5	0.5	R0	M0	80-84	80-89	0.4	0.5	Mild or no VI	Mild or no VI	NA	NA	NA	NA	NA	NA	NA	NA	NA	NA	NA	NA	NA	NA	NA	NA	NA	NA	NA
94	Population	Female	68	Middle	NA	NA	NA	NA	NA	No	NA	NA	NA	0.63	0.4	1	0.8	R0	M0	65-69	60-69	0.63	1	Mild or no VI	Mild or no VI	New diagnosis	New diagnosis	NA	NA	NA	NA	NA	NA	NA	NA	NA	NA	NA	NA	NA	NA	NA	NA	NA
95	Population	Male	62	No education	NA	NA	NA	NA	NA	No	NA	NA	NA	0.63	0.8	NA	NA	R0	M0	60-64	60-69	0.8	0.8	Mild or no VI	Mild or no VI	New diagnosis	New diagnosis	NA	NA	NA	NA	NA	NA	NA	NA	NA	NA	NA	NA	NA	NA	NA	NA	NA
96	Population	Female	65	No education	NA	NA	NA	NA	NA	No	NA	NA	NA	0.4	0.5	0.8	0.8	R0	M0	65-69	60-69	0.5	0.8	Mild or no VI	Mild or no VI	New diagnosis	New diagnosis	NA	NA	NA	NA	NA	NA	NA	NA	NA	NA	NA	NA	NA	NA	NA	NA	NA
97	Population	Male	65	Primary	NA	NA	NA	NA	NA	Yes	NA	NA	NA	0.63	0.63	NA	NA	R0	M0	65-69	60-69	0.63	0.63	Mild or no VI	Mild or no VI	NA	NA	NA	NA	NA	NA	NA	NA	NA	NA	NA	NA	NA	NA	NA	NA	NA	NA	NA
98	Population	Female	58	No education	NA	NA	NA	NA	NA	No	NA	NA	NA	0.25	0.25	1	1	R0	M0	55-59	50-59	0.25	1	Moderate VI	Mild or no VI	New diagnosis	New diagnosis	NA	NA	NA	NA	NA	NA	NA	NA	NA	NA	NA	NA	NA	NA	NA	NA	NA
99	Population	Female	62	No education	NA	NA	NA	NA	NA	No	1	Oral hypoglycemics	None	0.63	0.63	NA	NA	R0	M0	60-64	60-69	0.63	0.63	Mild or no VI	Mild or no VI	<5y	<5y	NA	NA	NA	NA	NA	NA	NA	NA	NA	NA	NA	NA	NA	NA	NA	NA	NA
100	Population	Female	59	No education	NA	NA	NA	NA	NA	No	NA	NA	NA	0.63	0.63	NA	NA	R0	M0	55-59	50-59	0.63	0.63	Mild or no VI	Mild or no VI	New diagnosis	New diagnosis	NA	NA	NA	NA	NA	NA	NA	NA	NA	NA	NA	NA	NA	NA	NA	NA	NA
101	Population	Female	70	No education	NA	NA	NA	NA	NA	Yes	2	Oral hypoglycemics	None	0.04	0.5	0.05	0.63	R1	M1	70-74	70-79	0.5	0.63	Mild or no VI	Mild or no VI	<5y	<5y	NA	NA	NA	NA	NA	NA	NA	NA	NA	NA	NA	NA	NA	NA	NA	NA	NA
102	Population	Male	64	Primary	NA	NA	NA	NA	NA	Yes	4	Oral hypoglycemics	None	0.8	1	NA	NA	R0	M0	60-64	60-69	1	1	Mild or no VI	Mild or no VI	<5y	<5y	NA	NA	NA	NA	NA	NA	NA	NA	NA	NA	NA	NA	NA	NA	NA	NA	NA
103	Population	Female	53	No education	NA	NA	NA	NA	NA	No	NA	NA	NA	0.63	0.63	NA	NA	R0	M0	50-54	50-59	0.63	0.63	Mild or no VI	Mild or no VI	New diagnosis	New diagnosis	NA	NA	NA	NA	NA	NA	NA	NA	NA	NA	NA	NA	NA	NA	NA	NA	NA
104	Population	Male	71	No education	NA	NA	NA	NA	NA	Yes	NA	NA	NA	0.4	0.16	0.5	0.4	R0	M0	70-74	70-79	0.4	0.5	Mild or no VI	Mild or no VI	NA	NA	NA	NA	NA	NA	NA	NA	NA	NA	NA	NA	NA	NA	NA	NA	NA	NA	NA
105	Population	Female	58	No education	NA	NA	NA	NA	NA	Yes	NA	NA	NA	0.004	0.63	0.12	1	R0	M0	55-59	50-59	0.63	1	Mild or no VI	Mild or no VI	NA	NA	NA	NA	NA	NA	NA	NA	NA	NA	NA	NA	NA	NA	NA	NA	NA	NA	NA
106	Population	Female	61	No education	NA	NA	NA	NA	NA	Yes	NA	NA	NA	0.32	0.32	1	1	R0	M0	60-64	60-69	0.32	1	Mild or no VI	Mild or no VI	NA	NA	NA	NA	NA	NA	NA	NA	NA	NA	NA	NA	NA	NA	NA	NA	NA	NA	NA
107	Population	Male	67	Primary	NA	NA	NA	NA	NA	Yes	NA	NA	NA	0.32	0.32	0.63	0.63	R0	M0	65-69	60-69	0.32	0.63	Mild or no VI	Mild or no VI	NA	NA	NA	NA	NA	NA	NA	NA	NA	NA	NA	NA	NA	NA	NA	NA	NA	NA	NA
108	Population	Male	78	No education	NA	NA	NA	NA	NA	No	NA	NA	NA	0.032	0.004	0.032	0.004	UG	UG	75-79	70-79	0.032	0.032	Blind	Blind	New diagnosis	New diagnosis	NA	NA	NA	NA	NA	NA	NA	NA	NA	NA	NA	NA	NA	NA	NA	NA	NA
109	Population	Male	63	Primary	NA	NA	NA	NA	NA	No	NA	NA	NA	1	0.8	NA	NA	R0	M0	60-64	60-69	1	1	Mild or no VI	Mild or no VI	New diagnosis	New diagnosis	NA	NA	NA	NA	NA	NA	NA	NA	NA	NA	NA	NA	NA	NA	NA	NA	NA
110	Population	Male	67	No education	NA	NA	NA	NA	NA	No	NA	NA	NA	0.8	0.8	NA	NA	R0	M0	65-69	60-69	0.8	0.8	Mild or no VI	Mild or no VI	New diagnosis	New diagnosis	NA	NA	NA	NA	NA	NA	NA	NA	NA	NA	NA	NA	NA	NA	NA	NA	NA
111	Population	Female	57	No education	NA	NA	NA	NA	NA	No	NA	NA	NA	0.8	0.63	NA	NA	R0	M0	55-59	50-59	0.8	0.8	Mild or no VI	Mild or no VI	New diagnosis	New diagnosis	NA	NA	NA	NA	NA	NA	NA	NA	NA	NA	NA	NA	NA	NA	NA	NA	NA
112	Population	Female	64	No education	NA	NA	NA	NA	NA	No	NA	NA	NA	0.63	0.63	NA	NA	R0	M0	60-64	60-69	0.63	0.63	Mild or no VI	Mild or no VI	New diagnosis	New diagnosis	NA	NA	NA	NA	NA	NA	NA	NA	NA	NA	NA	NA	NA	NA	NA	NA	NA
113	Population	Male	82	No education	NA	NA	NA	NA	NA	No	NA	NA	NA	0.004	0.16	0.004	0.2	R0	M0	80-84	80-89	0.16	0.2	Moderate VI	Moderate VI	New diagnosis	New diagnosis	NA	NA	NA	NA	NA	NA	NA	NA	NA	NA	NA	NA	NA	NA	NA	NA	NA
114	Population	Female	57	No education	NA	NA	NA	NA	NA	No	NA	NA	NA	0.8	1	NA	NA	R0	M0	55-59	50-59	1	1	Mild or no VI	Mild or no VI	New diagnosis	New diagnosis	NA	NA	NA	NA	NA	NA	NA	NA	NA	NA	NA	NA	NA	NA	NA	NA	NA
115	Population	Male	57	No education	NA	NA	NA	NA	NA	No	NA	NA	NA	1	0.004	1	0.8	R0	M0	55-59	50-59	1	1	Mild or no VI	Mild or no VI	New diagnosis	New diagnosis	NA	NA	NA	NA	NA	NA	NA	NA	NA	NA	NA	NA	NA	NA	NA	NA	NA
116	Population	Female	60	No education	NA	NA	NA	NA	NA	No	3	Oral hypoglycemics	None	0.63	0.63	NA	NA	R0	M0	60-64	60-69	0.63	0.63	Mild or no VI	Mild or no VI	<5y	<5y	NA	NA	NA	NA	NA	NA	NA	NA	NA	NA	NA	NA	NA	NA	NA	NA	NA
117	Population	Male	64	Primary	NA	NA	NA	NA	NA	No	7	NA	None	0.32	0.4	0.4	0.5	R0	M0	60-64	60-69	0.4	0.5	Mild or no VI	Mild or no VI	5-10y	5-14y	NA	NA	NA	NA	NA	NA	NA	NA	NA	NA	NA	NA	NA	NA	NA	NA	NA
118	Population	Female	59	No education	NA	NA	NA	NA	NA	No	NA	NA	NA	0.8	0.8	NA	NA	R0	M0	55-59	50-59	0.8	0.8	Mild or no VI	Mild or no VI	New diagnosis	New diagnosis	NA	NA	NA	NA	NA	NA	NA	NA	NA	NA	NA	NA	NA	NA	NA	NA	NA
119	Population	Male	60	Primary	NA	NA	NA	NA	NA	No	NA	NA	NA	0.63	0.5	1	1	R0	M0	60-64	60-69	0.63	1	Mild or no VI	Mild or no VI	New diagnosis	New diagnosis	NA	NA	NA	NA	NA	NA	NA	NA	NA	NA	NA	NA	NA	NA	NA	NA	NA
120	Population	Male	56	Primary	NA	NA	NA	NA	NA	No	6	Oral hypoglycemics	None	0.8	0.8	NA	NA	R0	M0	55-59	50-59	0.8	0.8	Mild or no VI	Mild or no VI	5-10y	5-14y	NA	NA	NA	NA	NA	NA	NA	NA	NA	NA	NA	NA	NA	NA	NA	NA	NA
121	Population	Female	64	No education	NA	NA	NA	NA	NA	No	NA	NA	NA	0.32	0.4	0.8	0.8	R1	M1	60-64	60-69	0.4	0.8	Mild or no VI	Mild or no VI	New diagnosis	New diagnosis	NA	NA	NA	NA	NA	NA	NA	NA	NA	NA	NA	NA	NA	NA	NA	NA	NA
122	Population	Female	67	No education	NA	NA	NA	NA	NA	No	NA	NA	NA	0.63	0.63	NA	NA	R0	M0	65-69	60-69	0.63	0.63	Mild or no VI	Mild or no VI	New diagnosis	New diagnosis	NA	NA	NA	NA	NA	NA	NA	NA	NA	NA	NA	NA	NA	NA	NA	NA	NA
123	Population	Male	54	Primary	NA	NA	NA	NA	NA	No	3	Oral hypoglycemics	None	0.63	0.5	1	1	R0	M0	50-54	50-59	0.63	1	Mild or no VI	Mild or no VI	<5y	<5y	NA	NA	NA	NA	NA	NA	NA	NA	NA	NA	NA	NA	NA	NA	NA	NA	NA
124	Population	Male	88	No education	NA	NA	NA	NA	NA	No	NA	NA	NA	0.125	0.16	0.32	0.4	R0	M0	85-89	80-89	0.16	0.4	Moderate VI	Mild or no VI	New diagnosis	New diagnosis	NA	NA	NA	NA	NA	NA	NA	NA	NA	NA	NA	NA	NA	NA	NA	NA	NA
125	Population	Female	62	No education	NA	NA	NA	NA	NA	No	NA	NA	NA	0.8	0.63	NA	NA	R0	M0	60-64	60-69	0.8	0.8	Mild or no VI	Mild or no VI	New diagnosis	New diagnosis	NA	NA	NA	NA	NA	NA	NA	NA	NA	NA	NA	NA	NA	NA	NA	NA	NA
126	Population	Female	92	No education	NA	NA	NA	NA	NA	No	NA	NA	NA	0.001	0.4	0.001	0.4	UG	UG	90+	90+	0.4	0.4	Mild or no VI	Mild or no VI	New diagnosis	New diagnosis	NA	NA	NA	NA	NA	NA	NA	NA	NA	NA	NA	NA	NA	NA	NA	NA	NA
127	Population	Male	62	Primary	NA	NA	NA	NA	NA	No	10	Oral hypoglycemics	None	0.8	0.8	NA	NA	UG	UG	60-64	60-69	0.8	0.8	Mild or no VI	Mild or no VI	5-10y	5-14y	NA	NA	NA	NA	NA	NA	NA	NA	NA	NA	NA	NA	NA	NA	NA	NA	NA
128	Population	Female	76	No education	NA	NA	NA	NA	NA	No	NA	NA	NA	0.5	0.5	0.63	0.63	R0	M0	75-79	70-79	0.5	0.63	Mild or no VI	Mild or no VI	New diagnosis	New diagnosis	NA	NA	NA	NA	NA	NA	NA	NA	NA	NA	NA	NA	NA	NA	NA	NA	NA
129	Population	Female	51	Primary	NA	NA	NA	NA	NA	No	NA	NA	NA	0.4	0.5	0.63	0.63	R0	M0	50-54	50-59	0.5	0.63	Mild or no VI	Mild or no VI	New diagnosis	New diagnosis	NA	NA	NA	NA	NA	NA	NA	NA	NA	NA	NA	NA	NA	NA	NA	NA	NA
130	Population	Male	66	Primary	NA	NA	NA	NA	NA	No	0.7	Oral hypoglycemics	None	0.63	0.8	NA	NA	R0	M0	65-69	60-69	0.8	0.8	Mild or no VI	Mild or no VI	<5y	<5y	NA	NA	NA	NA	NA	NA	NA	NA	NA	NA	NA	NA	NA	NA	NA	NA	NA
131	Population	Female	61	Primary	NA	NA	NA	NA	NA	No	NA	NA	NA	0.2	0.2	0.63	0.63	R0	M0	60-64	60-69	0.2	0.63	Moderate VI	Mild or no VI	New diagnosis	New diagnosis	NA	NA	NA	NA	NA	NA	NA	NA	NA	NA	NA	NA	NA	NA	NA	NA	NA
132	Population	Female	77	No education	NA	NA	NA	NA	NA	No	0.4	None	None	0.063	0.4	0.063	0.5	R0	M0	75-79	70-79	0.4	0.5	Mild or no VI	Mild or no VI	<5y	<5y	NA	NA	NA	NA	NA	NA	NA	NA	NA	NA	NA	NA	NA	NA	NA	NA	NA
133	Population	Male	68	No education	NA	NA	NA	NA	NA	No	0.8	Oral hypoglycemics	None	0.5	0.004	0.5	0.004	R0	M0	65-69	60-69	0.5	0.5	Mild or no VI	Mild or no VI	<5y	<5y	NA	NA	NA	NA	NA	NA	NA	NA	NA	NA	NA	NA	NA	NA	NA	NA	NA
134	Population	Female	59	No education	NA	NA	NA	NA	NA	No	NA	NA	NA	0.63	0.5	1	1	R0	M0	55-59	50-59	0.63	1	Mild or no VI	Mild or no VI	New diagnosis	New diagnosis	NA	NA	NA	NA	NA	NA	NA	NA	NA	NA	NA	NA	NA	NA	NA	NA	NA
135	Population	Female	75	No education	NA	NA	NA	NA	NA	No	NA	NA	NA	NA	NA	NA	NA	R0	M0	75-79	70-79	NA	NA	NA	NA	New diagnosis	New diagnosis	NA	NA	NA	NA	NA	NA	NA	NA	NA	NA	NA	NA	NA	NA	NA	NA	NA
136	Population	Female	53	Primary	NA	NA	NA	NA	NA	No	NA	NA	NA	1	0.8	NA	NA	R0	M0	50-54	50-59	1	1	Mild or no VI	Mild or no VI	New diagnosis	New diagnosis	NA	NA	NA	NA	NA	NA	NA	NA	NA	NA	NA	NA	NA	NA	NA	NA	NA
137	Population	Female	52	No education	NA	NA	NA	NA	NA	No	NA	NA	NA	0.8	1	NA	NA	R0	M0	50-54	50-59	1	1	Mild or no VI	Mild or no VI	New diagnosis	New diagnosis	NA	NA	NA	NA	NA	NA	NA	NA	NA	NA	NA	NA	NA	NA	NA	NA	NA
138	Population	Male	68	Primary	NA	NA	NA	NA	NA	No	NA	NA	NA	0.4	0.32	1	0.8	R0	M0	65-69	60-69	0.4	1	Mild or no VI	Mild or no VI	New diagnosis	New diagnosis	NA	NA	NA	NA	NA	NA	NA	NA	NA	NA	NA	NA	NA	NA	NA	NA	NA
139	Population	Female	63	No education	NA	NA	NA	NA	NA	No	NA	NA	NA	0.8	0.8	NA	NA	R0	M0	60-64	60-69	0.8	0.8	Mild or no VI	Mild or no VI	New diagnosis	New diagnosis	NA	NA	NA	NA	NA	NA	NA	NA	NA	NA	NA	NA	NA	NA	NA	NA	NA
140	Population	Male	69	Primary	NA	NA	NA	NA	NA	No	NA	NA	NA	0.5	0.04	0.5	0.04	UG	UG	65-69	60-69	0.5	0.5	Mild or no VI	Mild or no VI	New diagnosis	New diagnosis	NA	NA	NA	NA	NA	NA	NA	NA	NA	NA	NA	NA	NA	NA	NA	NA	NA
141	Population	Female	66	No education	NA	NA	NA	NA	NA	No	11	Oral hypoglycemics	None	0.8	0.63	NA	NA	R1	M1	65-69	60-69	0.8	0.8	Mild or no VI	Mild or no VI	11-20y	5-14y	NA	NA	NA	NA	NA	NA	NA	NA	NA	NA	NA	NA	NA	NA	NA	NA	NA
142	Population	Female	51	Primary	NA	NA	NA	NA	NA	No	NA	NA	NA	1	0.8	NA	NA	R0	M0	50-54	50-59	1	1	Mild or no VI	Mild or no VI	New diagnosis	New diagnosis	NA	NA	NA	NA	NA	NA	NA	NA	NA	NA	NA	NA	NA	NA	NA	NA	NA
143	Population	Female	55	Primary	NA	NA	NA	NA	NA	No	NA	NA	NA	0.5	0.8	0.63	1	R1	M0	55-59	50-59	0.8	1	Mild or no VI	Mild or no VI	New diagnosis	New diagnosis	NA	NA	NA	NA	NA	NA	NA	NA	NA	NA	NA	NA	NA	NA	NA	NA	NA
144	Population	Male	83	Primary	NA	NA	NA	NA	NA	No	NA	NA	NA	0.063	0.1	0.2	0.25	R0	M0	80-84	80-89	0.1	0.25	Moderate VI	Moderate VI	New diagnosis	New diagnosis	NA	NA	NA	NA	NA	NA	NA	NA	NA	NA	NA	NA	NA	NA	NA	NA	NA
145	Population	Female	58	Primary	NA	NA	NA	NA	NA	No	NA	NA	NA	1	0.8	NA	NA	R1	M1	55-59	50-59	1	1	Mild or no VI	Mild or no VI	New diagnosis	New diagnosis	NA	NA	NA	NA	NA	NA	NA	NA	NA	NA	NA	NA	NA	NA	NA	NA	NA
146	Population	Male	64	No education	NA	NA	NA	NA	NA	No	NA	NA	NA	0.2	0.63	0.5	1	R0	M0	60-64	60-69	0.63	1	Mild or no VI	Mild or no VI	New diagnosis	New diagnosis	NA	NA	NA	NA	NA	NA	NA	NA	NA	NA	NA	NA	NA	NA	NA	NA	NA
147	Population	Female	80	No education	NA	NA	NA	NA	NA	No	NA	NA	NA	0.32	0.32	0.5	0.5	R0	M0	80-84	80-89	0.32	0.5	Mild or no VI	Mild or no VI	New diagnosis	New diagnosis	NA	NA	NA	NA	NA	NA	NA	NA	NA	NA	NA	NA	NA	NA	NA	NA	NA
148	Population	Male	50	Primary	NA	NA	NA	NA	NA	No	NA	NA	NA	0.63	0.63	NA	NA	R0	M0	50-54	50-59	0.63	0.63	Mild or no VI	Mild or no VI	New diagnosis	New diagnosis	NA	NA	NA	NA	NA	NA	NA	NA	NA	NA	NA	NA	NA	NA	NA	NA	NA
149	Population	Female	61	Primary	NA	NA	NA	NA	NA	No	NA	NA	NA	0.5	0.8	0.63	1	R0	M0	60-64	60-69	0.8	1	Mild or no VI	Mild or no VI	New diagnosis	New diagnosis	NA	NA	NA	NA	NA	NA	NA	NA	NA	NA	NA	NA	NA	NA	NA	NA	NA
150	Population	Male	69	No education	NA	NA	NA	NA	NA	No	NA	NA	NA	0.63	1	NA	NA	R0	M0	65-69	60-69	1	1	Mild or no VI	Mild or no VI	New diagnosis	New diagnosis	NA	NA	NA	NA	NA	NA	NA	NA	NA	NA	NA	NA	NA	NA	NA	NA	NA
151	Population	Female	79	No education	NA	NA	NA	NA	NA	No	NA	NA	NA	0.079	0.2	0.1	0.32	R0	M0	75-79	70-79	0.2	0.32	Moderate VI	Mild or no VI	New diagnosis	New diagnosis	NA	NA	NA	NA	NA	NA	NA	NA	NA	NA	NA	NA	NA	NA	NA	NA	NA
152	Population	Female	70	No education	NA	NA	NA	NA	NA	No	1	Oral hypoglycemics	None	0.63	0.63	NA	NA	R0	M0	70-74	70-79	0.63	0.63	Mild or no VI	Mild or no VI	<5y	<5y	NA	NA	NA	NA	NA	NA	NA	NA	NA	NA	NA	NA	NA	NA	NA	NA	NA
153	Population	Female	82	No education	NA	NA	NA	NA	NA	No	NA	NA	NA	0.003	0.079	0.003	0.079	UG	UG	80-84	80-89	0.079	0.079	Severe VI	Severe VI	New diagnosis	New diagnosis	NA	NA	NA	NA	NA	NA	NA	NA	NA	NA	NA	NA	NA	NA	NA	NA	NA
154	Population	Female	51	Primary	NA	NA	NA	NA	NA	No	NA	NA	NA	0.63	0.8	NA	NA	R0	M0	50-54	50-59	0.8	0.8	Mild or no VI	Mild or no VI	New diagnosis	New diagnosis	NA	NA	NA	NA	NA	NA	NA	NA	NA	NA	NA	NA	NA	NA	NA	NA	NA
155	Population	Female	58	No education	NA	NA	NA	NA	NA	No	0.1	Oral hypoglycemics	None	0.1	0.2	0.25	0.25	UG	UG	55-59	50-59	0.2	0.25	Moderate VI	Moderate VI	<5y	<5y	NA	NA	NA	NA	NA	NA	NA	NA	NA	NA	NA	NA	NA	NA	NA	NA	NA
156	Population	Female	57	No education	NA	NA	NA	NA	NA	No	15	Oral hypoglycemics	None	0.32	0.32	0.5	0.63	R0	M0	55-59	50-59	0.32	0.63	Mild or no VI	Mild or no VI	11-20y	>=15y	NA	NA	NA	NA	NA	NA	NA	NA	NA	NA	NA	NA	NA	NA	NA	NA	NA
157	Population	Female	58	No education	NA	NA	NA	NA	NA	Yes	5	Oral hypoglycemics	None	0.8	0.63	NA	NA	R2	M0	55-59	50-59	0.8	0.8	Mild or no VI	Mild or no VI	5-10y	5-14y	NA	NA	NA	NA	NA	NA	NA	NA	NA	NA	NA	NA	NA	NA	NA	NA	NA
158	Population	Female	68	No education	NA	NA	NA	NA	NA	No	11	Oral hypoglycemics	None	0.4	0.2	0.5	0.25	R1	M1	65-69	60-69	0.4	0.5	Mild or no VI	Mild or no VI	11-20y	5-14y	NA	NA	NA	NA	NA	NA	NA	NA	NA	NA	NA	NA	NA	NA	NA	NA	NA
159	Population	Male	73	Primary	NA	NA	NA	NA	NA	No	NA	NA	NA	0.4	0.4	0.63	0.63	R0	M0	70-74	70-79	0.4	0.63	Mild or no VI	Mild or no VI	New diagnosis	New diagnosis	NA	NA	NA	NA	NA	NA	NA	NA	NA	NA	NA	NA	NA	NA	NA	NA	NA
160	Population	Female	57	No education	NA	NA	NA	NA	NA	No	NA	NA	NA	1	1	NA	NA	R0	M0	55-59	50-59	1	1	Mild or no VI	Mild or no VI	New diagnosis	New diagnosis	NA	NA	NA	NA	NA	NA	NA	NA	NA	NA	NA	NA	NA	NA	NA	NA	NA
161	Population	Female	76	No education	NA	NA	NA	NA	NA	Yes	NA	NA	NA	0.32	0.4	0.5	0.63	R0	M0	75-79	70-79	0.4	0.63	Mild or no VI	Mild or no VI	NA	NA	NA	NA	NA	NA	NA	NA	NA	NA	NA	NA	NA	NA	NA	NA	NA	NA	NA
162	Population	Female	63	No education	NA	NA	NA	NA	NA	No	NA	NA	NA	0.4	0.32	1	0.8	R0	M0	60-64	60-69	0.4	1	Mild or no VI	Mild or no VI	New diagnosis	New diagnosis	NA	NA	NA	NA	NA	NA	NA	NA	NA	NA	NA	NA	NA	NA	NA	NA	NA
163	Population	Female	58	Primary	NA	NA	NA	NA	NA	No	NA	NA	NA	0.8	0.63	NA	NA	R0	M0	55-59	50-59	0.8	0.8	Mild or no VI	Mild or no VI	New diagnosis	New diagnosis	NA	NA	NA	NA	NA	NA	NA	NA	NA	NA	NA	NA	NA	NA	NA	NA	NA
164	Population	Female	70	No education	NA	NA	NA	NA	NA	Yes	3	Oral hypoglycemics	None	0.16	0.1	0.32	0.12	R1	M1	70-74	70-79	0.16	0.32	Moderate VI	Mild or no VI	<5y	<5y	NA	NA	NA	NA	NA	NA	NA	NA	NA	NA	NA	NA	NA	NA	NA	NA	NA
165	Population	Male	65	No education	NA	NA	NA	NA	NA	No	1	Oral hypoglycemics	None	1	0.8	1	1	R0	M0	65-69	60-69	1	1	Mild or no VI	Mild or no VI	<5y	<5y	NA	NA	NA	NA	NA	NA	NA	NA	NA	NA	NA	NA	NA	NA	NA	NA	NA
166	Population	Female	60	No education	NA	NA	NA	NA	NA	Yes	10	Oral hypoglycemics	None	0.4	0.63	0.8	1	R0	M0	60-64	60-69	0.63	1	Mild or no VI	Mild or no VI	5-10y	5-14y	NA	NA	NA	NA	NA	NA	NA	NA	NA	NA	NA	NA	NA	NA	NA	NA	NA
167	Population	Female	61	No education	NA	NA	NA	NA	NA	No	NA	NA	NA	0.63	0.63	NA	NA	R0	M0	60-64	60-69	0.63	0.63	Mild or no VI	Mild or no VI	New diagnosis	New diagnosis	NA	NA	NA	NA	NA	NA	NA	NA	NA	NA	NA	NA	NA	NA	NA	NA	NA
168	Population	Female	73	No education	NA	NA	NA	NA	NA	Yes	4	Oral hypoglycemics	None	0.25	0.2	0.5	0.4	R2	M1	70-74	70-79	0.25	0.5	Moderate VI	Mild or no VI	<5y	<5y	NA	NA	NA	NA	NA	NA	NA	NA	NA	NA	NA	NA	NA	NA	NA	NA	NA
169	Population	Female	67	No education	NA	NA	NA	NA	NA	No	NA	NA	NA	0.32	0.5	0.63	0.8	R0	M0	65-69	60-69	0.5	0.8	Mild or no VI	Mild or no VI	New diagnosis	New diagnosis	NA	NA	NA	NA	NA	NA	NA	NA	NA	NA	NA	NA	NA	NA	NA	NA	NA
170	Population	Female	85	No education	NA	NA	NA	NA	NA	No	NA	NA	NA	0.2	0.125	0.25	0.2	UG	UG	85-89	80-89	0.2	0.25	Moderate VI	Moderate VI	New diagnosis	New diagnosis	NA	NA	NA	NA	NA	NA	NA	NA	NA	NA	NA	NA	NA	NA	NA	NA	NA
171	Population	Female	51	No education	NA	NA	NA	NA	NA	No	NA	NA	NA	0.1	0.079	0.32	0.25	R0	M0	50-54	50-59	0.1	0.32	Moderate VI	Mild or no VI	New diagnosis	New diagnosis	NA	NA	NA	NA	NA	NA	NA	NA	NA	NA	NA	NA	NA	NA	NA	NA	NA
172	Population	Female	65	No education	NA	NA	NA	NA	NA	No	NA	NA	NA	0.63	0.63	NA	NA	R0	M0	65-69	60-69	0.63	0.63	Mild or no VI	Mild or no VI	New diagnosis	New diagnosis	NA	NA	NA	NA	NA	NA	NA	NA	NA	NA	NA	NA	NA	NA	NA	NA	NA
173	Population	Female	75	No education	NA	NA	NA	NA	NA	No	NA	NA	NA	0.25	0.16	0.5	0.4	R0	M0	75-79	70-79	0.25	0.5	Moderate VI	Mild or no VI	New diagnosis	New diagnosis	NA	NA	NA	NA	NA	NA	NA	NA	NA	NA	NA	NA	NA	NA	NA	NA	NA
174	Population	Female	68	No education	NA	NA	NA	NA	NA	No	NA	NA	NA	0.8	0.8	NA	NA	R0	M0	65-69	60-69	0.8	0.8	Mild or no VI	Mild or no VI	New diagnosis	New diagnosis	NA	NA	NA	NA	NA	NA	NA	NA	NA	NA	NA	NA	NA	NA	NA	NA	NA
175	Population	Female	54	Middle	NA	NA	NA	NA	NA	No	NA	NA	NA	0.8	0.8	NA	NA	R0	M0	50-54	50-59	0.8	0.8	Mild or no VI	Mild or no VI	New diagnosis	New diagnosis	NA	NA	NA	NA	NA	NA	NA	NA	NA	NA	NA	NA	NA	NA	NA	NA	NA
176	Population	Male	60	No education	NA	NA	NA	NA	NA	No	NA	NA	NA	0.63	0.63	NA	NA	R0	M0	60-64	60-69	0.63	0.63	Mild or no VI	Mild or no VI	New diagnosis	New diagnosis	NA	NA	NA	NA	NA	NA	NA	NA	NA	NA	NA	NA	NA	NA	NA	NA	NA
177	Population	Female	54	No education	NA	NA	NA	NA	NA	No	NA	NA	NA	0.8	0.8	NA	NA	R0	M0	50-54	50-59	0.8	0.8	Mild or no VI	Mild or no VI	New diagnosis	New diagnosis	NA	NA	NA	NA	NA	NA	NA	NA	NA	NA	NA	NA	NA	NA	NA	NA	NA
178	Population	Female	69	Primary	NA	NA	NA	NA	NA	No	NA	NA	NA	0.4	0.4	0.4	0.4	R1	M1	65-69	60-69	0.4	0.4	Mild or no VI	Mild or no VI	New diagnosis	New diagnosis	NA	NA	NA	NA	NA	NA	NA	NA	NA	NA	NA	NA	NA	NA	NA	NA	NA
179	Population	Female	53	No education	NA	NA	NA	NA	NA	No	6	Oral hypoglycemics	None	0.8	0.63	NA	NA	R1	M1	50-54	50-59	0.8	0.8	Mild or no VI	Mild or no VI	5-10y	5-14y	NA	NA	NA	NA	NA	NA	NA	NA	NA	NA	NA	NA	NA	NA	NA	NA	NA
180	Population	Female	53	No education	NA	NA	NA	NA	NA	No	NA	NA	NA	0.8	0.8	NA	NA	R0	M0	50-54	50-59	0.8	0.8	Mild or no VI	Mild or no VI	New diagnosis	New diagnosis	NA	NA	NA	NA	NA	NA	NA	NA	NA	NA	NA	NA	NA	NA	NA	NA	NA
181	Population	Female	61	Primary	NA	NA	NA	NA	NA	No	NA	NA	NA	0.4	0.4	0.63	0.63	R0	M0	60-64	60-69	0.4	0.63	Mild or no VI	Mild or no VI	New diagnosis	New diagnosis	NA	NA	NA	NA	NA	NA	NA	NA	NA	NA	NA	NA	NA	NA	NA	NA	NA
182	Population	Male	82	Primary	NA	NA	NA	NA	NA	No	NA	NA	NA	0.003	0.001	NA	NA	UG	UG	80-84	80-89	0.003	0.003	Blind	Blind	New diagnosis	New diagnosis	NA	NA	NA	NA	NA	NA	NA	NA	NA	NA	NA	NA	NA	NA	NA	NA	NA
183	Population	Female	62	No education	NA	NA	NA	NA	NA	No	NA	NA	NA	0.5	0.25	0.8	0.8	R0	M0	60-64	60-69	0.5	0.8	Mild or no VI	Mild or no VI	New diagnosis	New diagnosis	NA	NA	NA	NA	NA	NA	NA	NA	NA	NA	NA	NA	NA	NA	NA	NA	NA
184	Population	Male	84	Primary	NA	NA	NA	NA	NA	No	NA	NA	NA	0.32	0.32	0.4	0.4	R0	M0	80-84	80-89	0.32	0.4	Mild or no VI	Mild or no VI	New diagnosis	New diagnosis	NA	NA	NA	NA	NA	NA	NA	NA	NA	NA	NA	NA	NA	NA	NA	NA	NA
185	Population	Female	72	No education	NA	NA	NA	NA	NA	No	1.5	Oral hypoglycemics	None	0.63	0.63	NA	NA	R0	M0	70-74	70-79	0.63	0.63	Mild or no VI	Mild or no VI	<5y	<5y	NA	NA	NA	NA	NA	NA	NA	NA	NA	NA	NA	NA	NA	NA	NA	NA	NA
186	Population	Male	80	Middle	NA	NA	NA	NA	NA	No	10	Oral hypoglycemics	None	0.002	0.004	NA	NA	UG	UG	80-84	80-89	0.004	0.004	Blind	Blind	5-10y	5-14y	NA	NA	NA	NA	NA	NA	NA	NA	NA	NA	NA	NA	NA	NA	NA	NA	NA
187	Population	Female	71	No education	NA	NA	NA	NA	NA	No	NA	NA	NA	0.001	0.16	0.001	0.32	UG	UG	70-74	70-79	0.16	0.32	Moderate VI	Mild or no VI	New diagnosis	New diagnosis	NA	NA	NA	NA	NA	NA	NA	NA	NA	NA	NA	NA	NA	NA	NA	NA	NA
188	Population	Female	60	No education	NA	NA	NA	NA	NA	No	8	Oral hypoglycemics	None	0.8	0.4	1	0.8	R0	M0	60-64	60-69	0.8	1	Mild or no VI	Mild or no VI	5-10y	5-14y	NA	NA	NA	NA	NA	NA	NA	NA	NA	NA	NA	NA	NA	NA	NA	NA	NA
189	Population	Male	61	Primary	NA	NA	NA	NA	NA	No	NA	NA	NA	0.079	0.5	0.25	0.63	UG	UG	60-64	60-69	0.5	0.63	Mild or no VI	Mild or no VI	New diagnosis	New diagnosis	NA	NA	NA	NA	NA	NA	NA	NA	NA	NA	NA	NA	NA	NA	NA	NA	NA
190	Population	Female	78	No education	NA	NA	NA	NA	NA	No	NA	NA	NA	0.25	0.32	0.25	0.4	R0	M0	75-79	70-79	0.32	0.4	Mild or no VI	Mild or no VI	New diagnosis	New diagnosis	NA	NA	NA	NA	NA	NA	NA	NA	NA	NA	NA	NA	NA	NA	NA	NA	NA
191	Population	Male	66	Primary	NA	NA	NA	NA	NA	No	NA	NA	NA	1	0.63	NA	NA	R0	M0	65-69	60-69	1	1	Mild or no VI	Mild or no VI	New diagnosis	New diagnosis	NA	NA	NA	NA	NA	NA	NA	NA	NA	NA	NA	NA	NA	NA	NA	NA	NA
192	Population	Female	63	No education	NA	NA	NA	NA	NA	No	NA	NA	NA	0.4	0.63	1	1	R0	M0	60-64	60-69	0.63	1	Mild or no VI	Mild or no VI	New diagnosis	New diagnosis	NA	NA	NA	NA	NA	NA	NA	NA	NA	NA	NA	NA	NA	NA	NA	NA	NA
193	Population	Female	79	No education	NA	NA	NA	NA	NA	No	NA	NA	NA	0.32	0.079	0.32	0.079	UG	UG	75-79	70-79	0.32	0.32	Mild or no VI	Mild or no VI	New diagnosis	New diagnosis	NA	NA	NA	NA	NA	NA	NA	NA	NA	NA	NA	NA	NA	NA	NA	NA	NA
194	Population	Male	57	Primary	NA	NA	NA	NA	NA	No	NA	NA	NA	1	0.8	NA	NA	R0	M0	55-59	50-59	1	1	Mild or no VI	Mild or no VI	New diagnosis	New diagnosis	NA	NA	NA	NA	NA	NA	NA	NA	NA	NA	NA	NA	NA	NA	NA	NA	NA
195	Population	Female	84	No education	NA	NA	NA	NA	NA	No	NA	NA	NA	0.4	0.32	0.63	0.5	NA	NA	80-84	80-89	0.4	0.63	Mild or no VI	Mild or no VI	New diagnosis	New diagnosis	NA	NA	NA	NA	NA	NA	NA	NA	NA	NA	NA	NA	NA	NA	NA	NA	NA
196	Population	Male	81	No education	NA	NA	NA	NA	NA	No	NA	NA	NA	0.32	0.16	0.5	0.32	NA	NA	80-84	80-89	0.32	0.5	Mild or no VI	Mild or no VI	New diagnosis	New diagnosis	NA	NA	NA	NA	NA	NA	NA	NA	NA	NA	NA	NA	NA	NA	NA	NA	NA
197	Population	Male	70	Middle	NA	NA	NA	NA	NA	No	NA	NA	NA	0.5	1	1	1	R0	M0	70-74	70-79	1	1	Mild or no VI	Mild or no VI	New diagnosis	New diagnosis	NA	NA	NA	NA	NA	NA	NA	NA	NA	NA	NA	NA	NA	NA	NA	NA	NA
198	Population	Male	60	Middle	NA	NA	NA	NA	NA	No	NA	NA	NA	0.5	0.5	0.8	1	R0	M0	60-64	60-69	0.5	1	Mild or no VI	Mild or no VI	New diagnosis	New diagnosis	NA	NA	NA	NA	NA	NA	NA	NA	NA	NA	NA	NA	NA	NA	NA	NA	NA
199	Population	Female	74	No education	NA	NA	NA	NA	NA	No	NA	NA	NA	0.2	0.003	0.4	0.003	UG	UG	70-74	70-79	0.2	0.4	Moderate VI	Mild or no VI	New diagnosis	New diagnosis	NA	NA	NA	NA	NA	NA	NA	NA	NA	NA	NA	NA	NA	NA	NA	NA	NA
200	Population	Female	58	Primary	NA	NA	NA	NA	NA	No	NA	NA	NA	0.4	0.5	0.8	0.8	R0	M0	55-59	50-59	0.5	0.8	Mild or no VI	Mild or no VI	New diagnosis	New diagnosis	NA	NA	NA	NA	NA	NA	NA	NA	NA	NA	NA	NA	NA	NA	NA	NA	NA
201	Population	Male	67	Middle	NA	NA	NA	NA	NA	No	6	Oral hypoglycemics	None	0.63	0.004	0.63	0.004	R3	M0	65-69	60-69	0.63	0.63	Mild or no VI	Mild or no VI	5-10y	5-14y	NA	NA	NA	NA	NA	NA	NA	NA	NA	NA	NA	NA	NA	NA	NA	NA	NA
202	Population	Female	88	No education	NA	NA	NA	NA	NA	No	NA	NA	NA	0.079	0.1	0.079	0.1	R0	M0	85-89	80-89	0.1	0.1	Moderate VI	Moderate VI	New diagnosis	New diagnosis	NA	NA	NA	NA	NA	NA	NA	NA	NA	NA	NA	NA	NA	NA	NA	NA	NA
203	Population	Female	77	No education	NA	NA	NA	NA	NA	No	NA	NA	NA	0.25	0.2	0.32	0.32	R0	M0	75-79	70-79	0.25	0.32	Moderate VI	Mild or no VI	New diagnosis	New diagnosis	NA	NA	NA	NA	NA	NA	NA	NA	NA	NA	NA	NA	NA	NA	NA	NA	NA
204	Population	Male	77	Primary	NA	NA	NA	NA	NA	No	NA	NA	NA	0.25	0.25	0.32	0.32	R0	M0	75-79	70-79	0.25	0.32	Moderate VI	Mild or no VI	New diagnosis	New diagnosis	NA	NA	NA	NA	NA	NA	NA	NA	NA	NA	NA	NA	NA	NA	NA	NA	NA
205	Population	Female	54	Primary	NA	NA	NA	NA	NA	No	NA	NA	NA	0.8	1	NA	NA	R0	M0	50-54	50-59	1	1	Mild or no VI	Mild or no VI	New diagnosis	New diagnosis	NA	NA	NA	NA	NA	NA	NA	NA	NA	NA	NA	NA	NA	NA	NA	NA	NA
206	Population	Female	73	No education	NA	NA	NA	NA	NA	No	NA	NA	NA	0.63	0.63	NA	NA	R0	M0	70-74	70-79	0.63	0.63	Mild or no VI	Mild or no VI	New diagnosis	New diagnosis	NA	NA	NA	NA	NA	NA	NA	NA	NA	NA	NA	NA	NA	NA	NA	NA	NA
207	Population	Female	65	Primary	NA	NA	NA	NA	NA	No	NA	NA	NA	0.63	0.63	NA	NA	R0	M0	65-69	60-69	0.63	0.63	Mild or no VI	Mild or no VI	New diagnosis	New diagnosis	NA	NA	NA	NA	NA	NA	NA	NA	NA	NA	NA	NA	NA	NA	NA	NA	NA
208	Population	Male	84	No education	NA	NA	NA	NA	NA	No	NA	NA	NA	0.5	1	0.5	1	R0	M0	80-84	80-89	1	1	Mild or no VI	Mild or no VI	New diagnosis	New diagnosis	NA	NA	NA	NA	NA	NA	NA	NA	NA	NA	NA	NA	NA	NA	NA	NA	NA
209	Population	Male	56	Middle	NA	NA	NA	NA	NA	No	NA	NA	NA	1	1	NA	NA	R0	M0	55-59	50-59	1	1	Mild or no VI	Mild or no VI	New diagnosis	New diagnosis	NA	NA	NA	NA	NA	NA	NA	NA	NA	NA	NA	NA	NA	NA	NA	NA	NA
210	Population	Female	73	Primary	NA	NA	NA	NA	NA	No	NA	NA	NA	0.125	0.25	0.12	0.25	R0	M0	70-74	70-79	0.25	0.25	Moderate VI	Moderate VI	New diagnosis	New diagnosis	NA	NA	NA	NA	NA	NA	NA	NA	NA	NA	NA	NA	NA	NA	NA	NA	NA
211	Population	Female	76	No education	NA	NA	NA	NA	NA	No	NA	NA	NA	0.2	0.25	0.25	0.32	R0	M0	75-79	70-79	0.25	0.32	Moderate VI	Mild or no VI	New diagnosis	New diagnosis	NA	NA	NA	NA	NA	NA	NA	NA	NA	NA	NA	NA	NA	NA	NA	NA	NA
212	Population	Female	51	Middle	NA	NA	NA	NA	NA	No	NA	NA	NA	0.8	1	NA	NA	R0	M0	50-54	50-59	1	1	Mild or no VI	Mild or no VI	New diagnosis	New diagnosis	NA	NA	NA	NA	NA	NA	NA	NA	NA	NA	NA	NA	NA	NA	NA	NA	NA
213	Population	Female	70	Primary	NA	NA	NA	NA	NA	No	NA	NA	NA	0.63	0.63	NA	NA	NA	NA	70-74	70-79	0.63	0.63	Mild or no VI	Mild or no VI	New diagnosis	New diagnosis	NA	NA	NA	NA	NA	NA	NA	NA	NA	NA	NA	NA	NA	NA	NA	NA	NA
214	Population	Female	75	No education	NA	NA	NA	NA	NA	No	NA	NA	NA	0.079	0.004	0.079	0.004	UG	UG	75-79	70-79	0.079	0.079	Severe VI	Severe VI	New diagnosis	New diagnosis	NA	NA	NA	NA	NA	NA	NA	NA	NA	NA	NA	NA	NA	NA	NA	NA	NA
215	Population	Female	73	No education	NA	NA	NA	NA	NA	Yes	4	Oral hypoglycemics	None	0.5	0.63	0.63	0.8	R0	M0	70-74	70-79	0.63	0.8	Mild or no VI	Mild or no VI	<5y	<5y	NA	NA	NA	NA	NA	NA	NA	NA	NA	NA	NA	NA	NA	NA	NA	NA	NA
216	Population	Female	63	No education	NA	NA	NA	NA	NA	No	NA	NA	NA	0.5	0.25	0.63	0.4	R0	M0	60-64	60-69	0.5	0.63	Mild or no VI	Mild or no VI	New diagnosis	New diagnosis	NA	NA	NA	NA	NA	NA	NA	NA	NA	NA	NA	NA	NA	NA	NA	NA	NA
217	Population	Female	84	No education	NA	NA	NA	NA	NA	No	NA	NA	NA	0.2	0.16	0.25	0.2	R0	NA	80-84	80-89	0.2	0.25	Moderate VI	Moderate VI	New diagnosis	New diagnosis	NA	NA	NA	NA	NA	NA	NA	NA	NA	NA	NA	NA	NA	NA	NA	NA	NA
218	Population	Male	60	High	NA	NA	NA	NA	NA	No	NA	NA	NA	0.63	0.63	NA	NA	R0	M0	60-64	60-69	0.63	0.63	Mild or no VI	Mild or no VI	New diagnosis	New diagnosis	NA	NA	NA	NA	NA	NA	NA	NA	NA	NA	NA	NA	NA	NA	NA	NA	NA
219	Population	Female	81	No education	NA	NA	NA	NA	NA	No	NA	NA	NA	0.004	0.004	0.004	0.004	UG	UG	80-84	80-89	0.004	0.004	Blind	Blind	New diagnosis	New diagnosis	NA	NA	NA	NA	NA	NA	NA	NA	NA	NA	NA	NA	NA	NA	NA	NA	NA
220	Population	Male	72	No education	NA	NA	NA	NA	NA	Yes	5	Oral hypoglycemics	None	0.05	0.63	0.079	0.8	R0	M0	70-74	70-79	0.63	0.8	Mild or no VI	Mild or no VI	5-10y	5-14y	NA	NA	NA	NA	NA	NA	NA	NA	NA	NA	NA	NA	NA	NA	NA	NA	NA
221	Population	Male	76	No education	NA	NA	NA	NA	NA	No	NA	NA	NA	0.2	0.2	0.4	0.4	R0	M0	75-79	70-79	0.2	0.4	Moderate VI	Mild or no VI	New diagnosis	New diagnosis	NA	NA	NA	NA	NA	NA	NA	NA	NA	NA	NA	NA	NA	NA	NA	NA	NA
222	Population	Male	72	No education	NA	NA	NA	NA	NA	No	NA	NA	NA	0.63	0.63	NA	NA	R0	M0	70-74	70-79	0.63	0.63	Mild or no VI	Mild or no VI	New diagnosis	New diagnosis	NA	NA	NA	NA	NA	NA	NA	NA	NA	NA	NA	NA	NA	NA	NA	NA	NA
223	Population	Female	78	No education	NA	NA	NA	NA	NA	No	NA	NA	NA	0.079	0.004	0.4	0.004	NA	NA	75-79	70-79	0.079	0.4	Severe VI	Mild or no VI	New diagnosis	New diagnosis	NA	NA	NA	NA	NA	NA	NA	NA	NA	NA	NA	NA	NA	NA	NA	NA	NA
224	Population	Male	62	Primary	NA	NA	NA	NA	NA	No	NA	NA	NA	0.63	0.8	NA	NA	R0	M0	60-64	60-69	0.8	0.8	Mild or no VI	Mild or no VI	New diagnosis	New diagnosis	NA	NA	NA	NA	NA	NA	NA	NA	NA	NA	NA	NA	NA	NA	NA	NA	NA
225	Population	Male	58	Primary	NA	NA	NA	NA	NA	No	NA	NA	NA	1	0.8	NA	NA	R0	M0	55-59	50-59	1	1	Mild or no VI	Mild or no VI	New diagnosis	New diagnosis	NA	NA	NA	NA	NA	NA	NA	NA	NA	NA	NA	NA	NA	NA	NA	NA	NA
226	Population	Female	56	No education	NA	NA	NA	NA	NA	No	NA	NA	NA	0.63	0.63	NA	NA	R0	M0	55-59	50-59	0.63	0.63	Mild or no VI	Mild or no VI	New diagnosis	New diagnosis	NA	NA	NA	NA	NA	NA	NA	NA	NA	NA	NA	NA	NA	NA	NA	NA	NA
227	Population	Female	68	No education	NA	NA	NA	NA	NA	No	NA	NA	NA	0.4	0.5	0.63	0.8	R0	M0	65-69	60-69	0.5	0.8	Mild or no VI	Mild or no VI	New diagnosis	New diagnosis	NA	NA	NA	NA	NA	NA	NA	NA	NA	NA	NA	NA	NA	NA	NA	NA	NA
228	Population	Male	58	No education	NA	NA	NA	NA	NA	No	NA	NA	NA	NA	NA	NA	NA	R0	M0	55-59	50-59	NA	NA	NA	NA	New diagnosis	New diagnosis	NA	NA	NA	NA	NA	NA	NA	NA	NA	NA	NA	NA	NA	NA	NA	NA	NA
229	Population	Female	81	No education	NA	NA	NA	NA	NA	No	NA	NA	NA	0.32	0.2	0.4	0.32	R0	M0	80-84	80-89	0.32	0.4	Mild or no VI	Mild or no VI	New diagnosis	New diagnosis	NA	NA	NA	NA	NA	NA	NA	NA	NA	NA	NA	NA	NA	NA	NA	NA	NA
230	Population	Female	60	No education	NA	NA	NA	NA	NA	No	NA	NA	NA	0.4	1	0.8	1	R0	M0	60-64	60-69	1	1	Mild or no VI	Mild or no VI	New diagnosis	New diagnosis	NA	NA	NA	NA	NA	NA	NA	NA	NA	NA	NA	NA	NA	NA	NA	NA	NA
231	Population	Female	80	No education	NA	NA	NA	NA	NA	No	10	Oral hypoglycemics	None	0.032	0.04	0.04	0.063	UG	UG	80-84	80-89	0.04	0.063	Blind	Severe VI	5-10y	5-14y	NA	NA	NA	NA	NA	NA	NA	NA	NA	NA	NA	NA	NA	NA	NA	NA	NA
232	Population	Female	77	No education	NA	NA	NA	NA	NA	No	NA	NA	NA	0.8	0.8	NA	NA	R0	M0	75-79	70-79	0.8	0.8	Mild or no VI	Mild or no VI	New diagnosis	New diagnosis	NA	NA	NA	NA	NA	NA	NA	NA	NA	NA	NA	NA	NA	NA	NA	NA	NA
233	Population	Female	71	No education	NA	NA	NA	NA	NA	No	NA	NA	NA	0.25	0.5	0.4	0.8	R0	M0	70-74	70-79	0.5	0.8	Mild or no VI	Mild or no VI	New diagnosis	New diagnosis	NA	NA	NA	NA	NA	NA	NA	NA	NA	NA	NA	NA	NA	NA	NA	NA	NA
234	Population	Male	86	No education	NA	NA	NA	NA	NA	No	NA	NA	NA	0.2	0.2	0.2	0.2	UG	UG	85-89	80-89	0.2	0.2	Moderate VI	Moderate VI	New diagnosis	New diagnosis	NA	NA	NA	NA	NA	NA	NA	NA	NA	NA	NA	NA	NA	NA	NA	NA	NA
235	Population	Male	69	Primary	NA	NA	NA	NA	NA	Yes	1	Oral hypoglycemics	None	0.8	0.4	1	0.63	R0	M0	65-69	60-69	0.8	1	Mild or no VI	Mild or no VI	<5y	<5y	NA	NA	NA	NA	NA	NA	NA	NA	NA	NA	NA	NA	NA	NA	NA	NA	NA
236	Population	Male	73	No education	NA	NA	NA	NA	NA	No	NA	NA	NA	0.4	0.25	0.63	0.63	R0	M0	70-74	70-79	0.4	0.63	Mild or no VI	Mild or no VI	New diagnosis	New diagnosis	NA	NA	NA	NA	NA	NA	NA	NA	NA	NA	NA	NA	NA	NA	NA	NA	NA
237	Population	Female	84	No education	NA	NA	NA	NA	NA	No	NA	NA	NA	0.004	0.003	0.004	0.003	UG	UG	80-84	80-89	0.004	0.004	Blind	Blind	New diagnosis	New diagnosis	NA	NA	NA	NA	NA	NA	NA	NA	NA	NA	NA	NA	NA	NA	NA	NA	NA
238	Population	Male	65	Primary	NA	NA	NA	NA	NA	Yes	1	Oral hypoglycemics	None	0.32	0.25	0.8	0.63	R0	M0	65-69	60-69	0.32	0.8	Mild or no VI	Mild or no VI	<5y	<5y	NA	NA	NA	NA	NA	NA	NA	NA	NA	NA	NA	NA	NA	NA	NA	NA	NA
239	Population	Female	73	No education	NA	NA	NA	NA	NA	No	NA	NA	NA	0.079	0.2	0.2	0.32	R0	M0	70-74	70-79	0.2	0.32	Moderate VI	Mild or no VI	New diagnosis	New diagnosis	NA	NA	NA	NA	NA	NA	NA	NA	NA	NA	NA	NA	NA	NA	NA	NA	NA
240	Population	Female	56	Primary	NA	NA	NA	NA	NA	No	NA	NA	NA	0.8	0.8	NA	NA	R0	M0	55-59	50-59	0.8	0.8	Mild or no VI	Mild or no VI	New diagnosis	New diagnosis	NA	NA	NA	NA	NA	NA	NA	NA	NA	NA	NA	NA	NA	NA	NA	NA	NA
241	Population	Female	65	No education	NA	NA	NA	NA	NA	No	NA	NA	NA	0.8	0.63	NA	NA	R0	M0	65-69	60-69	0.8	0.8	Mild or no VI	Mild or no VI	New diagnosis	New diagnosis	NA	NA	NA	NA	NA	NA	NA	NA	NA	NA	NA	NA	NA	NA	NA	NA	NA
242	Population	Female	53	No education	NA	NA	NA	NA	NA	Yes	3	Oral hypoglycemics	None	0.63	0.63	NA	NA	R0	M0	50-54	50-59	0.63	0.63	Mild or no VI	Mild or no VI	<5y	<5y	NA	NA	NA	NA	NA	NA	NA	NA	NA	NA	NA	NA	NA	NA	NA	NA	NA
243	Population	Male	58	Primary	NA	NA	NA	NA	NA	No	NA	NA	NA	1	1	NA	NA	R0	M0	55-59	50-59	1	1	Mild or no VI	Mild or no VI	New diagnosis	New diagnosis	NA	NA	NA	NA	NA	NA	NA	NA	NA	NA	NA	NA	NA	NA	NA	NA	NA
244	Population	Female	60	No education	NA	NA	NA	NA	NA	No	NA	NA	NA	0.4	0.4	0.5	0.63	R0	M0	60-64	60-69	0.4	0.63	Mild or no VI	Mild or no VI	New diagnosis	New diagnosis	NA	NA	NA	NA	NA	NA	NA	NA	NA	NA	NA	NA	NA	NA	NA	NA	NA
245	Population	Female	70	Primary	NA	NA	NA	NA	NA	No	7	NA	None	0.125	0.125	0.2	0.2	R1	M1	70-74	70-79	0.125	0.2	Moderate VI	Moderate VI	5-10y	5-14y	NA	NA	NA	NA	NA	NA	NA	NA	NA	NA	NA	NA	NA	NA	NA	NA	NA
246	Population	Male	75	Primary	NA	NA	NA	NA	NA	No	NA	NA	NA	0.5	0.5	0.8	0.8	R1	M0	75-79	70-79	0.5	0.8	Mild or no VI	Mild or no VI	New diagnosis	New diagnosis	NA	NA	NA	NA	NA	NA	NA	NA	NA	NA	NA	NA	NA	NA	NA	NA	NA
247	Population	Male	57	No education	NA	NA	NA	NA	NA	No	2	Oral hypoglycemics	None	0.63	1	NA	NA	R0	M0	55-59	50-59	1	1	Mild or no VI	Mild or no VI	<5y	<5y	NA	NA	NA	NA	NA	NA	NA	NA	NA	NA	NA	NA	NA	NA	NA	NA	NA
248	Population	Female	77	No education	NA	NA	NA	NA	NA	No	NA	NA	NA	0.32	0.25	0.4	0.32	R0	M0	75-79	70-79	0.32	0.4	Mild or no VI	Mild or no VI	New diagnosis	New diagnosis	NA	NA	NA	NA	NA	NA	NA	NA	NA	NA	NA	NA	NA	NA	NA	NA	NA
249	Population	Female	81	No education	NA	NA	NA	NA	NA	No	2	Oral hypoglycemics	None	NA	NA	NA	NA	UG	UG	80-84	80-89	NA	NA	NA	NA	<5y	<5y	NA	NA	NA	NA	NA	NA	NA	NA	NA	NA	NA	NA	NA	NA	NA	NA	NA
250	Population	Male	55	Primary	NA	NA	NA	NA	NA	No	NA	NA	NA	0.63	0.63	NA	NA	R0	M0	55-59	50-59	0.63	0.63	Mild or no VI	Mild or no VI	New diagnosis	New diagnosis	NA	NA	NA	NA	NA	NA	NA	NA	NA	NA	NA	NA	NA	NA	NA	NA	NA
251	Population	Female	60	No education	NA	NA	NA	NA	NA	No	NA	NA	NA	0.4	0.2	0.5	0.32	NA	NA	60-64	60-69	0.4	0.5	Mild or no VI	Mild or no VI	New diagnosis	New diagnosis	NA	NA	NA	NA	NA	NA	NA	NA	NA	NA	NA	NA	NA	NA	NA	NA	NA
252	Population	Female	58	No education	NA	NA	NA	NA	NA	Yes	4	Oral hypoglycemics	None	0.8	0.8	NA	NA	R0	M0	55-59	50-59	0.8	0.8	Mild or no VI	Mild or no VI	<5y	<5y	NA	NA	NA	NA	NA	NA	NA	NA	NA	NA	NA	NA	NA	NA	NA	NA	NA
253	Population	Female	77	No education	NA	NA	NA	NA	NA	No	NA	NA	NA	NA	NA	NA	NA	R0	M0	75-79	70-79	NA	NA	NA	NA	New diagnosis	New diagnosis	NA	NA	NA	NA	NA	NA	NA	NA	NA	NA	NA	NA	NA	NA	NA	NA	NA
254	Population	Female	70	No education	NA	NA	NA	NA	NA	No	NA	NA	NA	0.16	0.25	0.5	0.63	R0	M0	70-74	70-79	0.25	0.63	Moderate VI	Mild or no VI	New diagnosis	New diagnosis	NA	NA	NA	NA	NA	NA	NA	NA	NA	NA	NA	NA	NA	NA	NA	NA	NA
255	Population	Male	62	No education	NA	NA	NA	NA	NA	No	0.8	Oral hypoglycemics	None	0.25	0.079	0.8	0.1	R0	M0	60-64	60-69	0.25	0.8	Moderate VI	Mild or no VI	<5y	<5y	NA	NA	NA	NA	NA	NA	NA	NA	NA	NA	NA	NA	NA	NA	NA	NA	NA
256	Population	Female	73	No education	NA	NA	NA	NA	NA	No	NA	NA	NA	0.32	0.32	0.63	0.63	R0	M0	70-74	70-79	0.32	0.63	Mild or no VI	Mild or no VI	New diagnosis	New diagnosis	NA	NA	NA	NA	NA	NA	NA	NA	NA	NA	NA	NA	NA	NA	NA	NA	NA
257	Population	Male	64	Primary	NA	NA	NA	NA	NA	No	NA	NA	NA	1	0.8	NA	NA	R0	M0	60-64	60-69	1	1	Mild or no VI	Mild or no VI	New diagnosis	New diagnosis	NA	NA	NA	NA	NA	NA	NA	NA	NA	NA	NA	NA	NA	NA	NA	NA	NA
258	Population	Female	75	No education	NA	NA	NA	NA	NA	Yes	2	Oral hypoglycemics	None	0.2	0.2	0.4	0.32	R0	M0	75-79	70-79	0.2	0.4	Moderate VI	Mild or no VI	<5y	<5y	NA	NA	NA	NA	NA	NA	NA	NA	NA	NA	NA	NA	NA	NA	NA	NA	NA
259	Population	Male	55	Middle	NA	NA	NA	NA	NA	No	NA	NA	NA	0.63	0.63	NA	NA	R0	M0	55-59	50-59	0.63	0.63	Mild or no VI	Mild or no VI	New diagnosis	New diagnosis	NA	NA	NA	NA	NA	NA	NA	NA	NA	NA	NA	NA	NA	NA	NA	NA	NA
260	Population	Female	63	No education	NA	NA	NA	NA	NA	Yes	4	Oral hypoglycemics	None	0.4	0.2	0.5	0.32	R0	M0	60-64	60-69	0.4	0.5	Mild or no VI	Mild or no VI	<5y	<5y	NA	NA	NA	NA	NA	NA	NA	NA	NA	NA	NA	NA	NA	NA	NA	NA	NA
261	Population	Female	54	Primary	NA	NA	NA	NA	NA	No	NA	NA	NA	0.63	0.63	NA	NA	NA	NA	50-54	50-59	0.63	0.63	Mild or no VI	Mild or no VI	New diagnosis	New diagnosis	NA	NA	NA	NA	NA	NA	NA	NA	NA	NA	NA	NA	NA	NA	NA	NA	NA
262	Population	Female	61	Primary	NA	NA	NA	NA	NA	Yes	2	Oral hypoglycemics	None	0.8	0.25	1	0.4	R0	M0	60-64	60-69	0.8	1	Mild or no VI	Mild or no VI	<5y	<5y	NA	NA	NA	NA	NA	NA	NA	NA	NA	NA	NA	NA	NA	NA	NA	NA	NA
263	Population	Male	55	No education	NA	NA	NA	NA	NA	No	NA	NA	NA	1	0.8	NA	NA	R0	M0	55-59	50-59	1	1	Mild or no VI	Mild or no VI	New diagnosis	New diagnosis	NA	NA	NA	NA	NA	NA	NA	NA	NA	NA	NA	NA	NA	NA	NA	NA	NA
264	Population	Male	68	No education	NA	NA	NA	NA	NA	No	NA	NA	NA	1	0.4	1	0.8	R0	M0	65-69	60-69	1	1	Mild or no VI	Mild or no VI	New diagnosis	New diagnosis	NA	NA	NA	NA	NA	NA	NA	NA	NA	NA	NA	NA	NA	NA	NA	NA	NA
265	Population	Female	54	No education	NA	NA	NA	NA	NA	No	NA	NA	NA	1	1	NA	NA	R0	M0	50-54	50-59	1	1	Mild or no VI	Mild or no VI	New diagnosis	New diagnosis	NA	NA	NA	NA	NA	NA	NA	NA	NA	NA	NA	NA	NA	NA	NA	NA	NA
266	Population	Female	80	No education	NA	NA	NA	NA	NA	No	NA	NA	NA	0.16	0.16	0.8	0.63	R0	M0	80-84	80-89	0.16	0.8	Moderate VI	Mild or no VI	New diagnosis	New diagnosis	NA	NA	NA	NA	NA	NA	NA	NA	NA	NA	NA	NA	NA	NA	NA	NA	NA
267	Population	Female	52	No education	NA	NA	NA	NA	NA	No	NA	NA	NA	1	0.63	NA	NA	R0	M0	50-54	50-59	1	1	Mild or no VI	Mild or no VI	New diagnosis	New diagnosis	NA	NA	NA	NA	NA	NA	NA	NA	NA	NA	NA	NA	NA	NA	NA	NA	NA
268	Population	Male	70	No education	NA	NA	NA	NA	NA	No	NA	NA	NA	0.5	0.5	0.63	0.63	NA	NA	70-74	70-79	0.5	0.63	Mild or no VI	Mild or no VI	New diagnosis	New diagnosis	NA	NA	NA	NA	NA	NA	NA	NA	NA	NA	NA	NA	NA	NA	NA	NA	NA
269	Population	Male	71	Primary	NA	NA	NA	NA	NA	No	NA	NA	NA	0.8	0.8	NA	NA	R0	M0	70-74	70-79	0.8	0.8	Mild or no VI	Mild or no VI	New diagnosis	New diagnosis	NA	NA	NA	NA	NA	NA	NA	NA	NA	NA	NA	NA	NA	NA	NA	NA	NA
270	Population	Female	60	Primary	NA	NA	NA	NA	NA	Yes	1	Oral hypoglycemics	None	0.2	0.5	0.8	1	R0	M0	60-64	60-69	0.5	1	Mild or no VI	Mild or no VI	<5y	<5y	NA	NA	NA	NA	NA	NA	NA	NA	NA	NA	NA	NA	NA	NA	NA	NA	NA
271	Population	Female	72	No education	NA	NA	NA	NA	NA	No	NA	NA	NA	0.4	0.32	0.63	0.63	R0	M0	70-74	70-79	0.4	0.63	Mild or no VI	Mild or no VI	New diagnosis	New diagnosis	NA	NA	NA	NA	NA	NA	NA	NA	NA	NA	NA	NA	NA	NA	NA	NA	NA
272	Population	Female	63	No education	NA	NA	NA	NA	NA	No	NA	NA	NA	1	0.8	NA	NA	R0	M0	60-64	60-69	1	1	Mild or no VI	Mild or no VI	New diagnosis	New diagnosis	NA	NA	NA	NA	NA	NA	NA	NA	NA	NA	NA	NA	NA	NA	NA	NA	NA
273	Population	Female	72	No education	NA	NA	NA	NA	NA	No	NA	NA	NA	0.32	0.5	0.5	0.8	R2	M0	70-74	70-79	0.5	0.8	Mild or no VI	Mild or no VI	New diagnosis	New diagnosis	NA	NA	NA	NA	NA	NA	NA	NA	NA	NA	NA	NA	NA	NA	NA	NA	NA
274	Population	Female	63	No education	NA	NA	NA	NA	NA	No	NA	NA	NA	0.63	0.63	NA	NA	R0	M0	60-64	60-69	0.63	0.63	Mild or no VI	Mild or no VI	New diagnosis	New diagnosis	NA	NA	NA	NA	NA	NA	NA	NA	NA	NA	NA	NA	NA	NA	NA	NA	NA
275	Population	Male	85	Middle	NA	NA	NA	NA	NA	Yes	3	Oral hypoglycemics	None	0.1	0.32	0.32	0.4	R0	M0	85-89	80-89	0.32	0.4	Mild or no VI	Mild or no VI	<5y	<5y	NA	NA	NA	NA	NA	NA	NA	NA	NA	NA	NA	NA	NA	NA	NA	NA	NA
276	Population	Female	65	No education	NA	NA	NA	NA	NA	No	NA	NA	NA	0.25	0.32	0.63	0.63	R1	M0	65-69	60-69	0.32	0.63	Mild or no VI	Mild or no VI	New diagnosis	New diagnosis	NA	NA	NA	NA	NA	NA	NA	NA	NA	NA	NA	NA	NA	NA	NA	NA	NA
277	Population	Male	77	No education	NA	NA	NA	NA	NA	No	NA	NA	NA	0.125	0.16	0.4	0.5	R0	M0	75-79	70-79	0.16	0.5	Moderate VI	Mild or no VI	New diagnosis	New diagnosis	NA	NA	NA	NA	NA	NA	NA	NA	NA	NA	NA	NA	NA	NA	NA	NA	NA
278	Population	Female	70	No education	NA	NA	NA	NA	NA	Yes	NA	NA	NA	0.4	0.4	0.63	0.63	R0	M0	70-74	70-79	0.4	0.63	Mild or no VI	Mild or no VI	NA	NA	NA	NA	NA	NA	NA	NA	NA	NA	NA	NA	NA	NA	NA	NA	NA	NA	NA
279	Population	Female	51	No education	NA	NA	NA	NA	NA	No	NA	NA	NA	0.63	0.8	NA	NA	R0	M0	50-54	50-59	0.8	0.8	Mild or no VI	Mild or no VI	New diagnosis	New diagnosis	NA	NA	NA	NA	NA	NA	NA	NA	NA	NA	NA	NA	NA	NA	NA	NA	NA
280	Population	Male	56	No education	NA	NA	NA	NA	NA	No	3	Oral hypoglycemics	None	0.32	0.32	0.63	0.63	R1	M1	55-59	50-59	0.32	0.63	Mild or no VI	Mild or no VI	<5y	<5y	NA	NA	NA	NA	NA	NA	NA	NA	NA	NA	NA	NA	NA	NA	NA	NA	NA
281	Population	Male	57	No education	NA	NA	NA	NA	NA	No	NA	NA	NA	0.4	0.63	0.63	0.8	R0	M0	55-59	50-59	0.63	0.8	Mild or no VI	Mild or no VI	New diagnosis	New diagnosis	NA	NA	NA	NA	NA	NA	NA	NA	NA	NA	NA	NA	NA	NA	NA	NA	NA
282	Population	Male	77	No education	NA	NA	NA	NA	NA	No	NA	NA	NA	0.16	0.32	0.4	0.5	R0	M0	75-79	70-79	0.32	0.5	Mild or no VI	Mild or no VI	New diagnosis	New diagnosis	NA	NA	NA	NA	NA	NA	NA	NA	NA	NA	NA	NA	NA	NA	NA	NA	NA
283	Population	Female	58	No education	NA	NA	NA	NA	NA	Yes	NA	NA	NA	0.32	0.32	0.8	0.8	R0	M0	55-59	50-59	0.32	0.8	Mild or no VI	Mild or no VI	NA	NA	NA	NA	NA	NA	NA	NA	NA	NA	NA	NA	NA	NA	NA	NA	NA	NA	NA
284	Population	Female	63	No education	NA	NA	NA	NA	NA	No	NA	NA	NA	0.125	0.125	0.63	0.5	R0	M0	60-64	60-69	0.125	0.63	Moderate VI	Mild or no VI	New diagnosis	New diagnosis	NA	NA	NA	NA	NA	NA	NA	NA	NA	NA	NA	NA	NA	NA	NA	NA	NA
285	Population	Female	74	No education	NA	NA	NA	NA	NA	No	NA	NA	NA	0.8	0.5	1	0.8	R0	M0	70-74	70-79	0.8	1	Mild or no VI	Mild or no VI	New diagnosis	New diagnosis	NA	NA	NA	NA	NA	NA	NA	NA	NA	NA	NA	NA	NA	NA	NA	NA	NA
286	Population	Female	60	No education	NA	NA	NA	NA	NA	Yes	7	Insulin	None	0.63	0.5	0.8	0.8	R1	M0	60-64	60-69	0.63	0.8	Mild or no VI	Mild or no VI	5-10y	5-14y	NA	NA	NA	NA	NA	NA	NA	NA	NA	NA	NA	NA	NA	NA	NA	NA	NA
287	Population	Male	68	No education	NA	NA	NA	NA	NA	No	NA	NA	NA	0.16	0.16	0.5	0.4	R0	M0	65-69	60-69	0.16	0.5	Moderate VI	Mild or no VI	New diagnosis	New diagnosis	NA	NA	NA	NA	NA	NA	NA	NA	NA	NA	NA	NA	NA	NA	NA	NA	NA
288	Population	Male	51	No education	NA	NA	NA	NA	NA	No	NA	NA	NA	1	0.8	NA	NA	R0	M0	50-54	50-59	1	1	Mild or no VI	Mild or no VI	New diagnosis	New diagnosis	NA	NA	NA	NA	NA	NA	NA	NA	NA	NA	NA	NA	NA	NA	NA	NA	NA
289	Population	Male	60	High	NA	NA	NA	NA	NA	No	NA	NA	NA	0.4	0.4	0.8	0.8	R0	M0	60-64	60-69	0.4	0.8	Mild or no VI	Mild or no VI	New diagnosis	New diagnosis	NA	NA	NA	NA	NA	NA	NA	NA	NA	NA	NA	NA	NA	NA	NA	NA	NA
290	Population	Male	63	No education	NA	NA	NA	NA	NA	No	NA	NA	NA	0.63	0.63	NA	NA	NA	NA	60-64	60-69	0.63	0.63	Mild or no VI	Mild or no VI	New diagnosis	New diagnosis	NA	NA	NA	NA	NA	NA	NA	NA	NA	NA	NA	NA	NA	NA	NA	NA	NA
291	Population	Male	60	No education	NA	NA	NA	NA	NA	No	NA	NA	NA	0.8	1	NA	NA	R0	M0	60-64	60-69	1	1	Mild or no VI	Mild or no VI	New diagnosis	New diagnosis	NA	NA	NA	NA	NA	NA	NA	NA	NA	NA	NA	NA	NA	NA	NA	NA	NA
292	Population	Male	68	Primary	NA	NA	NA	NA	NA	Yes	NA	NA	NA	0.4	0.5	0.8	0.8	R0	M0	65-69	60-69	0.5	0.8	Mild or no VI	Mild or no VI	NA	NA	NA	NA	NA	NA	NA	NA	NA	NA	NA	NA	NA	NA	NA	NA	NA	NA	NA
293	Population	Female	61	No education	NA	NA	NA	NA	NA	No	1	Oral hypoglycemics	None	0.8	0.63	NA	NA	R2	M1	60-64	60-69	0.8	0.8	Mild or no VI	Mild or no VI	<5y	<5y	NA	NA	NA	NA	NA	NA	NA	NA	NA	NA	NA	NA	NA	NA	NA	NA	NA
294	Population	Female	75	No education	NA	NA	NA	NA	NA	No	NA	NA	NA	1	1	NA	NA	R0	M0	75-79	70-79	1	1	Mild or no VI	Mild or no VI	New diagnosis	New diagnosis	NA	NA	NA	NA	NA	NA	NA	NA	NA	NA	NA	NA	NA	NA	NA	NA	NA
295	Population	Female	73	Primary	NA	NA	NA	NA	NA	Yes	7	Oral hypoglycemics	None	0.125	0.32	0.32	0.5	R0	M0	70-74	70-79	0.32	0.5	Mild or no VI	Mild or no VI	5-10y	5-14y	NA	NA	NA	NA	NA	NA	NA	NA	NA	NA	NA	NA	NA	NA	NA	NA	NA
296	Population	Male	73	No education	NA	NA	NA	NA	NA	No	NA	NA	NA	0.2	0.25	0.63	0.8	R0	M0	70-74	70-79	0.25	0.8	Moderate VI	Mild or no VI	New diagnosis	New diagnosis	NA	NA	NA	NA	NA	NA	NA	NA	NA	NA	NA	NA	NA	NA	NA	NA	NA
297	Population	Female	58	No education	NA	NA	NA	NA	NA	No	NA	NA	NA	0.4	0.004	0.8	0.004	UG	UG	55-59	50-59	0.4	0.8	Mild or no VI	Mild or no VI	New diagnosis	New diagnosis	NA	NA	NA	NA	NA	NA	NA	NA	NA	NA	NA	NA	NA	NA	NA	NA	NA
298	Population	Male	71	No education	NA	NA	NA	NA	NA	No	NA	NA	NA	NA	NA	NA	NA	NA	NA	70-74	70-79	NA	NA	NA	NA	New diagnosis	New diagnosis	NA	NA	NA	NA	NA	NA	NA	NA	NA	NA	NA	NA	NA	NA	NA	NA	NA
299	Population	Female	79	No education	NA	NA	NA	NA	NA	No	NA	NA	NA	NA	NA	NA	NA	UG	UG	75-79	70-79	NA	NA	NA	NA	New diagnosis	New diagnosis	NA	NA	NA	NA	NA	NA	NA	NA	NA	NA	NA	NA	NA	NA	NA	NA	NA
300	Population	Male	76	No education	NA	NA	NA	NA	NA	No	NA	NA	NA	0.4	0.32	0.4	0.32	R0	M0	75-79	70-79	0.4	0.4	Mild or no VI	Mild or no VI	New diagnosis	New diagnosis	NA	NA	NA	NA	NA	NA	NA	NA	NA	NA	NA	NA	NA	NA	NA	NA	NA
301	Population	Female	80	No education	NA	NA	NA	NA	NA	No	6	Oral hypoglycemics	None	0.4	0.16	0.5	0.25	R0	M0	80-84	80-89	0.4	0.5	Mild or no VI	Mild or no VI	5-10y	5-14y	NA	NA	NA	NA	NA	NA	NA	NA	NA	NA	NA	NA	NA	NA	NA	NA	NA
302	Population	Female	61	Primary	NA	NA	NA	NA	NA	No	NA	NA	NA	0.25	0.8	0.63	1	R0	M0	60-64	60-69	0.8	1	Mild or no VI	Mild or no VI	New diagnosis	New diagnosis	NA	NA	NA	NA	NA	NA	NA	NA	NA	NA	NA	NA	NA	NA	NA	NA	NA
303	Population	Female	68	No education	NA	NA	NA	NA	NA	No	NA	NA	NA	0.4	0.4	0.63	0.63	R0	M0	65-69	60-69	0.4	0.63	Mild or no VI	Mild or no VI	New diagnosis	New diagnosis	NA	NA	NA	NA	NA	NA	NA	NA	NA	NA	NA	NA	NA	NA	NA	NA	NA
304	Population	Male	71	No education	NA	NA	NA	NA	NA	No	0.6	Oral hypoglycemics	None	0.32	0.4	0.32	0.4	R0	M0	70-74	70-79	0.4	0.4	Mild or no VI	Mild or no VI	<5y	<5y	NA	NA	NA	NA	NA	NA	NA	NA	NA	NA	NA	NA	NA	NA	NA	NA	NA
305	Population	Female	57	Primary	NA	NA	NA	NA	NA	No	4	Oral hypoglycemics	None	0.8	0.63	NA	NA	R0	M0	55-59	50-59	0.8	0.8	Mild or no VI	Mild or no VI	<5y	<5y	NA	NA	NA	NA	NA	NA	NA	NA	NA	NA	NA	NA	NA	NA	NA	NA	NA
306	Population	Female	62	No education	NA	NA	NA	NA	NA	No	6	Oral hypoglycemics	None	0.5	0.4	1	1	R0	M0	60-64	60-69	0.5	1	Mild or no VI	Mild or no VI	5-10y	5-14y	NA	NA	NA	NA	NA	NA	NA	NA	NA	NA	NA	NA	NA	NA	NA	NA	NA
307	Population	Female	67	Primary	NA	NA	NA	NA	NA	No	NA	NA	NA	1	0.63	NA	NA	R0	M0	65-69	60-69	1	1	Mild or no VI	Mild or no VI	New diagnosis	New diagnosis	NA	NA	NA	NA	NA	NA	NA	NA	NA	NA	NA	NA	NA	NA	NA	NA	NA
308	Population	Male	77	No education	NA	NA	NA	NA	NA	No	NA	NA	NA	0.001	0.2	0.001	0.2	UG	UG	75-79	70-79	0.2	0.2	Moderate VI	Moderate VI	New diagnosis	New diagnosis	NA	NA	NA	NA	NA	NA	NA	NA	NA	NA	NA	NA	NA	NA	NA	NA	NA
309	Population	Female	94	No education	NA	NA	NA	NA	NA	No	NA	NA	NA	0.25	0.25	0.25	0.25	R0	M0	90+	90+	0.25	0.25	Moderate VI	Moderate VI	New diagnosis	New diagnosis	NA	NA	NA	NA	NA	NA	NA	NA	NA	NA	NA	NA	NA	NA	NA	NA	NA
310	Population	Female	59	Primary	NA	NA	NA	NA	NA	No	NA	NA	NA	0.32	0.8	0.8	1	R0	M0	55-59	50-59	0.8	1	Mild or no VI	Mild or no VI	New diagnosis	New diagnosis	NA	NA	NA	NA	NA	NA	NA	NA	NA	NA	NA	NA	NA	NA	NA	NA	NA
311	Population	Female	76	No education	NA	NA	NA	NA	NA	No	2	Oral hypoglycemics	None	0.16	0.32	0.5	0.5	NA	NA	75-79	70-79	0.32	0.5	Mild or no VI	Mild or no VI	<5y	<5y	NA	NA	NA	NA	NA	NA	NA	NA	NA	NA	NA	NA	NA	NA	NA	NA	NA
312	Population	Male	62	Middle	NA	NA	NA	NA	NA	No	NA	NA	NA	0.4	0.4	0.8	0.8	R0	M0	60-64	60-69	0.4	0.8	Mild or no VI	Mild or no VI	New diagnosis	New diagnosis	NA	NA	NA	NA	NA	NA	NA	NA	NA	NA	NA	NA	NA	NA	NA	NA	NA
313	Population	Male	56	Primary	NA	NA	NA	NA	NA	No	NA	NA	NA	0.4	0.4	0.8	0.8	NA	NA	55-59	50-59	0.4	0.8	Mild or no VI	Mild or no VI	New diagnosis	New diagnosis	NA	NA	NA	NA	NA	NA	NA	NA	NA	NA	NA	NA	NA	NA	NA	NA	NA
314	Population	Female	52	Primary	NA	NA	NA	NA	NA	No	NA	NA	NA	1	1	NA	NA	R0	M0	50-54	50-59	1	1	Mild or no VI	Mild or no VI	New diagnosis	New diagnosis	NA	NA	NA	NA	NA	NA	NA	NA	NA	NA	NA	NA	NA	NA	NA	NA	NA
315	Population	Female	60	No education	NA	NA	NA	NA	NA	No	NA	NA	NA	0.4	0.4	0.63	0.8	R0	M0	60-64	60-69	0.4	0.8	Mild or no VI	Mild or no VI	New diagnosis	New diagnosis	NA	NA	NA	NA	NA	NA	NA	NA	NA	NA	NA	NA	NA	NA	NA	NA	NA
316	Population	Female	55	No education	NA	NA	NA	NA	NA	No	NA	NA	NA	0.63	0.63	NA	NA	NA	NA	55-59	50-59	0.63	0.63	Mild or no VI	Mild or no VI	New diagnosis	New diagnosis	NA	NA	NA	NA	NA	NA	NA	NA	NA	NA	NA	NA	NA	NA	NA	NA	NA
317	Population	Female	57	No education	NA	NA	NA	NA	NA	No	NA	NA	NA	0.5	0.4	1	1	NA	NA	55-59	50-59	0.5	1	Mild or no VI	Mild or no VI	New diagnosis	New diagnosis	NA	NA	NA	NA	NA	NA	NA	NA	NA	NA	NA	NA	NA	NA	NA	NA	NA
318	Population	Female	66	No education	NA	NA	NA	NA	NA	No	NA	NA	NA	0.63	0.5	1	0.8	R0	M0	65-69	60-69	0.63	1	Mild or no VI	Mild or no VI	New diagnosis	New diagnosis	NA	NA	NA	NA	NA	NA	NA	NA	NA	NA	NA	NA	NA	NA	NA	NA	NA
319	Population	Male	67	No education	NA	NA	NA	NA	NA	No	NA	NA	NA	0.2	0.4	0.32	0.63	R0	M0	65-69	60-69	0.4	0.63	Mild or no VI	Mild or no VI	New diagnosis	New diagnosis	NA	NA	NA	NA	NA	NA	NA	NA	NA	NA	NA	NA	NA	NA	NA	NA	NA
320	Population	Female	58	No education	NA	NA	NA	NA	NA	No	NA	NA	NA	0.5	0.4	1	1	R0	M0	55-59	50-59	0.5	1	Mild or no VI	Mild or no VI	New diagnosis	New diagnosis	NA	NA	NA	NA	NA	NA	NA	NA	NA	NA	NA	NA	NA	NA	NA	NA	NA
321	Population	Male	65	No education	NA	NA	NA	NA	NA	No	NA	NA	NA	0.25	0.5	0.4	0.8	NA	NA	65-69	60-69	0.5	0.8	Mild or no VI	Mild or no VI	New diagnosis	New diagnosis	NA	NA	NA	NA	NA	NA	NA	NA	NA	NA	NA	NA	NA	NA	NA	NA	NA
322	Population	Male	65	Middle	NA	NA	NA	NA	NA	No	NA	NA	NA	0.32	0.5	0.5	0.63	R0	M0	65-69	60-69	0.5	0.63	Mild or no VI	Mild or no VI	New diagnosis	New diagnosis	NA	NA	NA	NA	NA	NA	NA	NA	NA	NA	NA	NA	NA	NA	NA	NA	NA
323	Population	Female	76	Primary	NA	NA	NA	NA	NA	No	NA	NA	NA	0.025	0.025	0.04	0.05	NA	NA	75-79	70-79	0.025	0.05	Blind	Severe VI	New diagnosis	New diagnosis	NA	NA	NA	NA	NA	NA	NA	NA	NA	NA	NA	NA	NA	NA	NA	NA	NA
324	Population	Male	68	Primary	NA	NA	NA	NA	NA	No	NA	NA	NA	0.8	0.8	NA	NA	R0	M0	65-69	60-69	0.8	0.8	Mild or no VI	Mild or no VI	New diagnosis	New diagnosis	NA	NA	NA	NA	NA	NA	NA	NA	NA	NA	NA	NA	NA	NA	NA	NA	NA
325	Population	Female	71	No education	NA	NA	NA	NA	NA	Yes	15	Oral hypoglycemics	None	0.63	0.63	NA	NA	R1	M0	70-74	70-79	0.63	0.63	Mild or no VI	Mild or no VI	11-20y	>=15y	NA	NA	NA	NA	NA	NA	NA	NA	NA	NA	NA	NA	NA	NA	NA	NA	NA
326	Population	Male	84	No education	NA	NA	NA	NA	NA	No	NA	NA	NA	0.125	0.079	0.2	0.16	NA	NA	80-84	80-89	0.125	0.2	Moderate VI	Moderate VI	New diagnosis	New diagnosis	NA	NA	NA	NA	NA	NA	NA	NA	NA	NA	NA	NA	NA	NA	NA	NA	NA
327	Population	Female	67	Primary	NA	NA	NA	NA	NA	No	NA	NA	NA	0.2	0.32	0.63	0.8	R0	M0	65-69	60-69	0.32	0.8	Mild or no VI	Mild or no VI	New diagnosis	New diagnosis	NA	NA	NA	NA	NA	NA	NA	NA	NA	NA	NA	NA	NA	NA	NA	NA	NA
328	Population	Female	62	No education	NA	NA	NA	NA	NA	No	NA	NA	NA	0.8	0.4	1	0.8	R0	M0	60-64	60-69	0.8	1	Mild or no VI	Mild or no VI	New diagnosis	New diagnosis	NA	NA	NA	NA	NA	NA	NA	NA	NA	NA	NA	NA	NA	NA	NA	NA	NA
329	Population	Female	57	No education	NA	NA	NA	NA	NA	No	NA	NA	NA	1	1	NA	NA	NA	NA	55-59	50-59	1	1	Mild or no VI	Mild or no VI	New diagnosis	New diagnosis	NA	NA	NA	NA	NA	NA	NA	NA	NA	NA	NA	NA	NA	NA	NA	NA	NA
330	Population	Female	78	No education	NA	NA	NA	NA	NA	No	NA	NA	NA	0.63	0.8	NA	NA	R0	M0	75-79	70-79	0.8	0.8	Mild or no VI	Mild or no VI	New diagnosis	New diagnosis	NA	NA	NA	NA	NA	NA	NA	NA	NA	NA	NA	NA	NA	NA	NA	NA	NA
331	Population	Male	72	Primary	NA	NA	NA	NA	NA	No	NA	NA	NA	0.8	0.5	1	0.63	NA	NA	70-74	70-79	0.8	1	Mild or no VI	Mild or no VI	New diagnosis	New diagnosis	NA	NA	NA	NA	NA	NA	NA	NA	NA	NA	NA	NA	NA	NA	NA	NA	NA
332	Population	Female	60	No education	NA	NA	NA	NA	NA	Yes	10	Oral hypoglycemics	None	0.003	0.25	0.003	0.32	UG	UG	60-64	60-69	0.25	0.32	Moderate VI	Mild or no VI	5-10y	5-14y	NA	NA	NA	NA	NA	NA	NA	NA	NA	NA	NA	NA	NA	NA	NA	NA	NA
333	Population	Female	64	No education	NA	NA	NA	NA	NA	Yes	30	Oral hypoglycemics	None	0.125	0.16	NA	NA	R2	M0	60-64	60-69	0.16	0.16	Moderate VI	Moderate VI	>20y	>=15y	NA	NA	NA	NA	NA	NA	NA	NA	NA	NA	NA	NA	NA	NA	NA	NA	NA
334	Population	Male	51	Primary	NA	NA	NA	NA	NA	No	NA	NA	NA	0.8	1	NA	NA	R0	M0	50-54	50-59	1	1	Mild or no VI	Mild or no VI	New diagnosis	New diagnosis	NA	NA	NA	NA	NA	NA	NA	NA	NA	NA	NA	NA	NA	NA	NA	NA	NA
335	Population	Male	59	Primary	NA	NA	NA	NA	NA	No	NA	NA	NA	1	1	NA	NA	R0	M0	55-59	50-59	1	1	Mild or no VI	Mild or no VI	New diagnosis	New diagnosis	NA	NA	NA	NA	NA	NA	NA	NA	NA	NA	NA	NA	NA	NA	NA	NA	NA
336	Population	Male	55	Primary	NA	NA	NA	NA	NA	No	NA	NA	NA	1	1	NA	NA	R0	M0	55-59	50-59	1	1	Mild or no VI	Mild or no VI	New diagnosis	New diagnosis	NA	NA	NA	NA	NA	NA	NA	NA	NA	NA	NA	NA	NA	NA	NA	NA	NA
337	Population	Female	86	No education	NA	NA	NA	NA	NA	No	NA	NA	NA	0.5	0.004	0.63	0.004	R0	M0	85-89	80-89	0.5	0.63	Mild or no VI	Mild or no VI	New diagnosis	New diagnosis	NA	NA	NA	NA	NA	NA	NA	NA	NA	NA	NA	NA	NA	NA	NA	NA	NA
338	Population	Female	55	Primary	NA	NA	NA	NA	NA	No	0.4	Oral hypoglycemics	Surgery	0.63	0.8	NA	NA	R0	M0	55-59	50-59	0.8	0.8	Mild or no VI	Mild or no VI	<5y	<5y	NA	NA	NA	NA	NA	NA	NA	NA	NA	NA	NA	NA	NA	NA	NA	NA	NA
339	Population	Male	71	No education	NA	NA	NA	NA	NA	No	NA	NA	NA	0.63	0.63	NA	NA	R0	M0	70-74	70-79	0.63	0.63	Mild or no VI	Mild or no VI	New diagnosis	New diagnosis	NA	NA	NA	NA	NA	NA	NA	NA	NA	NA	NA	NA	NA	NA	NA	NA	NA
340	Population	Male	85	No education	NA	NA	NA	NA	NA	No	NA	NA	NA	0.32	0.4	0.5	0.5	R0	M0	85-89	80-89	0.4	0.5	Mild or no VI	Mild or no VI	New diagnosis	New diagnosis	NA	NA	NA	NA	NA	NA	NA	NA	NA	NA	NA	NA	NA	NA	NA	NA	NA
341	Population	Female	56	No education	NA	NA	NA	NA	NA	Yes	10	Oral hypoglycemics	None	0.16	0.25	0.25	0.25	R0	M0	55-59	50-59	0.25	0.25	Moderate VI	Moderate VI	5-10y	5-14y	NA	NA	NA	NA	NA	NA	NA	NA	NA	NA	NA	NA	NA	NA	NA	NA	NA
342	Population	Male	66	Primary	NA	NA	NA	NA	NA	No	NA	NA	NA	0.125	0.2	0.8	0.8	R0	M0	65-69	60-69	0.2	0.8	Moderate VI	Mild or no VI	New diagnosis	New diagnosis	NA	NA	NA	NA	NA	NA	NA	NA	NA	NA	NA	NA	NA	NA	NA	NA	NA
343	Population	Female	86	No education	NA	NA	NA	NA	NA	No	NA	NA	NA	NA	NA	NA	NA	UG	UG	85-89	80-89	NA	NA	NA	NA	New diagnosis	New diagnosis	NA	NA	NA	NA	NA	NA	NA	NA	NA	NA	NA	NA	NA	NA	NA	NA	NA
344	Population	Female	67	Primary	NA	NA	NA	NA	NA	No	0.4	Oral hypoglycemics	None	NA	NA	NA	NA	R0	M0	65-69	60-69	NA	NA	NA	NA	<5y	<5y	NA	NA	NA	NA	NA	NA	NA	NA	NA	NA	NA	NA	NA	NA	NA	NA	NA
345	Population	Female	62	Primary	NA	NA	NA	NA	NA	No	NA	NA	NA	0.5	0.4	0.5	0.5	R0	M0	60-64	60-69	0.5	0.5	Mild or no VI	Mild or no VI	New diagnosis	New diagnosis	NA	NA	NA	NA	NA	NA	NA	NA	NA	NA	NA	NA	NA	NA	NA	NA	NA
346	Population	Female	92	No education	NA	NA	NA	NA	NA	No	NA	NA	NA	0.2	0.004	0.2	0.004	UG	UG	90+	90+	0.2	0.2	Moderate VI	Moderate VI	New diagnosis	New diagnosis	NA	NA	NA	NA	NA	NA	NA	NA	NA	NA	NA	NA	NA	NA	NA	NA	NA
347	Population	Female	51	Primary	NA	NA	NA	NA	NA	No	NA	NA	NA	1	1	NA	NA	R0	M0	50-54	50-59	1	1	Mild or no VI	Mild or no VI	New diagnosis	New diagnosis	NA	NA	NA	NA	NA	NA	NA	NA	NA	NA	NA	NA	NA	NA	NA	NA	NA
348	Population	Female	61	No education	NA	NA	NA	NA	NA	No	NA	NA	NA	1	0.8	NA	NA	R0	M0	60-64	60-69	1	1	Mild or no VI	Mild or no VI	New diagnosis	New diagnosis	NA	NA	NA	NA	NA	NA	NA	NA	NA	NA	NA	NA	NA	NA	NA	NA	NA
349	Population	Female	64	Primary	NA	NA	NA	NA	NA	No	NA	NA	NA	0.16	0.2	0.5	0.63	R0	M0	60-64	60-69	0.2	0.63	Moderate VI	Mild or no VI	New diagnosis	New diagnosis	NA	NA	NA	NA	NA	NA	NA	NA	NA	NA	NA	NA	NA	NA	NA	NA	NA
350	Population	Female	67	No education	NA	NA	NA	NA	NA	No	NA	NA	NA	0.63	0.63	NA	NA	R0	M0	65-69	60-69	0.63	0.63	Mild or no VI	Mild or no VI	New diagnosis	New diagnosis	NA	NA	NA	NA	NA	NA	NA	NA	NA	NA	NA	NA	NA	NA	NA	NA	NA
351	Population	Female	66	Primary	NA	NA	NA	NA	NA	No	NA	NA	NA	0.4	0.4	0.63	0.63	R0	M0	65-69	60-69	0.4	0.63	Mild or no VI	Mild or no VI	New diagnosis	New diagnosis	NA	NA	NA	NA	NA	NA	NA	NA	NA	NA	NA	NA	NA	NA	NA	NA	NA
352	Population	Female	67	Primary	NA	NA	NA	NA	NA	No	NA	NA	NA	0.004	0.003	NA	NA	UG	UG	65-69	60-69	0.004	0.004	Blind	Blind	New diagnosis	New diagnosis	NA	NA	NA	NA	NA	NA	NA	NA	NA	NA	NA	NA	NA	NA	NA	NA	NA
353	Population	Female	66	Primary	NA	NA	NA	NA	NA	No	NA	NA	NA	0.25	0.63	0.4	0.63	R0	M0	65-69	60-69	0.63	0.63	Mild or no VI	Mild or no VI	New diagnosis	New diagnosis	NA	NA	NA	NA	NA	NA	NA	NA	NA	NA	NA	NA	NA	NA	NA	NA	NA
354	Population	Female	80	No education	NA	NA	NA	NA	NA	No	3	None	None	0.004	0.002	NA	NA	UG	UG	80-84	80-89	0.004	0.004	Blind	Blind	<5y	<5y	NA	NA	NA	NA	NA	NA	NA	NA	NA	NA	NA	NA	NA	NA	NA	NA	NA
355	Population	Male	79	No education	NA	NA	NA	NA	NA	No	NA	NA	NA	0.4	0.5	0.5	0.63	R0	M0	75-79	70-79	0.5	0.63	Mild or no VI	Mild or no VI	New diagnosis	New diagnosis	NA	NA	NA	NA	NA	NA	NA	NA	NA	NA	NA	NA	NA	NA	NA	NA	NA
356	Population	Female	62	No education	NA	NA	NA	NA	NA	No	NA	NA	NA	0.004	0.003	0.004	0.003	UG	UG	60-64	60-69	0.004	0.004	Blind	Blind	New diagnosis	New diagnosis	NA	NA	NA	NA	NA	NA	NA	NA	NA	NA	NA	NA	NA	NA	NA	NA	NA
357	Population	Male	65	No education	NA	NA	NA	NA	NA	No	NA	NA	NA	0.5	0.63	0.8	1	R0	M0	65-69	60-69	0.63	1	Mild or no VI	Mild or no VI	New diagnosis	New diagnosis	NA	NA	NA	NA	NA	NA	NA	NA	NA	NA	NA	NA	NA	NA	NA	NA	NA
358	Population	Male	56	Primary	NA	NA	NA	NA	NA	No	NA	NA	NA	1	0.63	NA	NA	R0	M0	55-59	50-59	1	1	Mild or no VI	Mild or no VI	New diagnosis	New diagnosis	NA	NA	NA	NA	NA	NA	NA	NA	NA	NA	NA	NA	NA	NA	NA	NA	NA
359	Population	Female	68	Primary	NA	NA	NA	NA	NA	No	NA	NA	NA	0.05	0.4	0.16	0.63	R0	M0	65-69	60-69	0.4	0.63	Mild or no VI	Mild or no VI	New diagnosis	New diagnosis	NA	NA	NA	NA	NA	NA	NA	NA	NA	NA	NA	NA	NA	NA	NA	NA	NA
360	Population	Female	82	No education	NA	NA	NA	NA	NA	No	NA	NA	NA	0.001	0.4	0.001	0.4	NA	NA	80-84	80-89	0.4	0.4	Mild or no VI	Mild or no VI	New diagnosis	New diagnosis	NA	NA	NA	NA	NA	NA	NA	NA	NA	NA	NA	NA	NA	NA	NA	NA	NA
361	Population	Male	53	No education	NA	NA	NA	NA	NA	No	1	Oral hypoglycemics	None	0.32	0.32	0.63	0.63	NA	NA	50-54	50-59	0.32	0.63	Mild or no VI	Mild or no VI	<5y	<5y	NA	NA	NA	NA	NA	NA	NA	NA	NA	NA	NA	NA	NA	NA	NA	NA	NA
362	Population	Male	67	Primary	NA	NA	NA	NA	NA	No	NA	NA	NA	0.4	0.8	0.63	0.8	R0	M0	65-69	60-69	0.8	0.8	Mild or no VI	Mild or no VI	New diagnosis	New diagnosis	NA	NA	NA	NA	NA	NA	NA	NA	NA	NA	NA	NA	NA	NA	NA	NA	NA
363	Population	Female	70	Primary	NA	NA	NA	NA	NA	No	NA	NA	NA	0.04	0.079	0.25	0.32	R0	M0	70-74	70-79	0.079	0.32	Severe VI	Mild or no VI	New diagnosis	New diagnosis	NA	NA	NA	NA	NA	NA	NA	NA	NA	NA	NA	NA	NA	NA	NA	NA	NA
364	Population	Female	74	No education	NA	NA	NA	NA	NA	No	NA	NA	NA	0.63	0.63	NA	NA	NA	NA	70-74	70-79	0.63	0.63	Mild or no VI	Mild or no VI	New diagnosis	New diagnosis	NA	NA	NA	NA	NA	NA	NA	NA	NA	NA	NA	NA	NA	NA	NA	NA	NA
365	Population	Female	69	Primary	NA	NA	NA	NA	NA	No	NA	NA	NA	0.25	0.32	0.4	0.5	NA	NA	65-69	60-69	0.32	0.5	Mild or no VI	Mild or no VI	New diagnosis	New diagnosis	NA	NA	NA	NA	NA	NA	NA	NA	NA	NA	NA	NA	NA	NA	NA	NA	NA
366	Population	Female	74	No education	NA	NA	NA	NA	NA	No	NA	NA	NA	NA	NA	NA	NA	R0	M0	70-74	70-79	NA	NA	NA	NA	New diagnosis	New diagnosis	NA	NA	NA	NA	NA	NA	NA	NA	NA	NA	NA	NA	NA	NA	NA	NA	NA
367	Population	Female	58	Primary	NA	NA	NA	NA	NA	No	NA	NA	NA	0.8	0.63	NA	NA	R0	M0	55-59	50-59	0.8	0.8	Mild or no VI	Mild or no VI	New diagnosis	New diagnosis	NA	NA	NA	NA	NA	NA	NA	NA	NA	NA	NA	NA	NA	NA	NA	NA	NA
368	Population	Male	61	Primary	NA	NA	NA	NA	NA	No	NA	NA	NA	1	1	NA	NA	R0	M0	60-64	60-69	1	1	Mild or no VI	Mild or no VI	New diagnosis	New diagnosis	NA	NA	NA	NA	NA	NA	NA	NA	NA	NA	NA	NA	NA	NA	NA	NA	NA
369	Population	Male	69	Primary	NA	NA	NA	NA	NA	No	NA	NA	NA	0.16	0.2	0.63	0.63	R0	M0	65-69	60-69	0.2	0.63	Moderate VI	Mild or no VI	New diagnosis	New diagnosis	NA	NA	NA	NA	NA	NA	NA	NA	NA	NA	NA	NA	NA	NA	NA	NA	NA
370	Population	Female	79	No education	NA	NA	NA	NA	NA	No	NA	NA	NA	0.5	0.4	0.8	1	R0	M0	75-79	70-79	0.5	1	Mild or no VI	Mild or no VI	New diagnosis	New diagnosis	NA	NA	NA	NA	NA	NA	NA	NA	NA	NA	NA	NA	NA	NA	NA	NA	NA
371	Population	Male	73	Primary	NA	NA	NA	NA	NA	No	NA	NA	NA	0.4	0.25	0.5	0.4	R0	M0	70-74	70-79	0.4	0.5	Mild or no VI	Mild or no VI	New diagnosis	New diagnosis	NA	NA	NA	NA	NA	NA	NA	NA	NA	NA	NA	NA	NA	NA	NA	NA	NA
372	Population	Female	84	No education	NA	NA	NA	NA	NA	No	NA	NA	NA	NA	NA	NA	NA	NA	NA	80-84	80-89	NA	NA	NA	NA	New diagnosis	New diagnosis	NA	NA	NA	NA	NA	NA	NA	NA	NA	NA	NA	NA	NA	NA	NA	NA	NA
373	Population	Male	67	Primary	NA	NA	NA	NA	NA	No	NA	NA	NA	0.63	0.63	NA	NA	R0	M0	65-69	60-69	0.63	0.63	Mild or no VI	Mild or no VI	New diagnosis	New diagnosis	NA	NA	NA	NA	NA	NA	NA	NA	NA	NA	NA	NA	NA	NA	NA	NA	NA
374	Population	Male	79	Primary	NA	NA	NA	NA	NA	No	NA	NA	NA	0.4	0.5	0.5	0.5	R0	M0	75-79	70-79	0.5	0.5	Mild or no VI	Mild or no VI	New diagnosis	New diagnosis	NA	NA	NA	NA	NA	NA	NA	NA	NA	NA	NA	NA	NA	NA	NA	NA	NA
375	Population	Female	84	No education	NA	NA	NA	NA	NA	No	NA	NA	NA	0.8	0.5	0.8	0.63	R0	M0	80-84	80-89	0.8	0.8	Mild or no VI	Mild or no VI	New diagnosis	New diagnosis	NA	NA	NA	NA	NA	NA	NA	NA	NA	NA	NA	NA	NA	NA	NA	NA	NA
376	Population	Female	54	Primary	NA	NA	NA	NA	NA	No	0.7	Oral hypoglycemics	None	0.8	1	NA	NA	R0	M0	50-54	50-59	1	1	Mild or no VI	Mild or no VI	<5y	<5y	NA	NA	NA	NA	NA	NA	NA	NA	NA	NA	NA	NA	NA	NA	NA	NA	NA
377	Population	Male	70	No education	NA	NA	NA	NA	NA	No	NA	NA	NA	0.4	0.63	0.63	0.8	R0	M0	70-74	70-79	0.63	0.8	Mild or no VI	Mild or no VI	New diagnosis	New diagnosis	NA	NA	NA	NA	NA	NA	NA	NA	NA	NA	NA	NA	NA	NA	NA	NA	NA
378	Population	Female	63	No education	NA	NA	NA	NA	NA	No	1	Oral hypoglycemics	None	0.4	0.63	0.4	0.63	R0	M0	60-64	60-69	0.63	0.63	Mild or no VI	Mild or no VI	<5y	<5y	NA	NA	NA	NA	NA	NA	NA	NA	NA	NA	NA	NA	NA	NA	NA	NA	NA
379	Population	Male	66	Primary	NA	NA	NA	NA	NA	No	6	NA	None	0.32	0.16	0.5	0.5	R0	M0	65-69	60-69	0.32	0.5	Mild or no VI	Mild or no VI	5-10y	5-14y	NA	NA	NA	NA	NA	NA	NA	NA	NA	NA	NA	NA	NA	NA	NA	NA	NA
380	Population	Female	66	Primary	NA	NA	NA	NA	NA	No	NA	NA	NA	0.25	0.16	1	1	R0	M0	65-69	60-69	0.25	1	Moderate VI	Mild or no VI	New diagnosis	New diagnosis	NA	NA	NA	NA	NA	NA	NA	NA	NA	NA	NA	NA	NA	NA	NA	NA	NA
381	Population	Female	52	Primary	NA	NA	NA	NA	NA	No	NA	NA	NA	0.5	0.4	0.63	0.63	R0	M0	50-54	50-59	0.5	0.63	Mild or no VI	Mild or no VI	New diagnosis	New diagnosis	NA	NA	NA	NA	NA	NA	NA	NA	NA	NA	NA	NA	NA	NA	NA	NA	NA
382	Population	Female	57	Primary	NA	NA	NA	NA	NA	No	NA	NA	NA	1	1	NA	NA	R0	M0	55-59	50-59	1	1	Mild or no VI	Mild or no VI	New diagnosis	New diagnosis	NA	NA	NA	NA	NA	NA	NA	NA	NA	NA	NA	NA	NA	NA	NA	NA	NA
383	Population	Male	78	No education	NA	NA	NA	NA	NA	No	NA	NA	NA	0.25	0.4	0.25	0.4	R0	M0	75-79	70-79	0.4	0.4	Mild or no VI	Mild or no VI	New diagnosis	New diagnosis	NA	NA	NA	NA	NA	NA	NA	NA	NA	NA	NA	NA	NA	NA	NA	NA	NA
384	Population	Male	65	Primary	NA	NA	NA	NA	NA	No	NA	NA	NA	0.32	0.25	0.63	0.63	R0	M0	65-69	60-69	0.32	0.63	Mild or no VI	Mild or no VI	New diagnosis	New diagnosis	NA	NA	NA	NA	NA	NA	NA	NA	NA	NA	NA	NA	NA	NA	NA	NA	NA
385	Population	Male	62	Primary	NA	NA	NA	NA	NA	No	NA	NA	NA	0.25	1	0.4	1	R0	M0	60-64	60-69	1	1	Mild or no VI	Mild or no VI	New diagnosis	New diagnosis	NA	NA	NA	NA	NA	NA	NA	NA	NA	NA	NA	NA	NA	NA	NA	NA	NA
386	Population	Female	63	Primary	NA	NA	NA	NA	NA	No	NA	NA	NA	0.63	0.63	NA	NA	R0	M0	60-64	60-69	0.63	0.63	Mild or no VI	Mild or no VI	New diagnosis	New diagnosis	NA	NA	NA	NA	NA	NA	NA	NA	NA	NA	NA	NA	NA	NA	NA	NA	NA
387	Population	Male	62	Primary	NA	NA	NA	NA	NA	No	NA	NA	NA	0.8	0.8	NA	NA	R1	M0	60-64	60-69	0.8	0.8	Mild or no VI	Mild or no VI	New diagnosis	New diagnosis	NA	NA	NA	NA	NA	NA	NA	NA	NA	NA	NA	NA	NA	NA	NA	NA	NA
388	Population	Male	59	Middle	NA	NA	NA	NA	NA	No	NA	NA	NA	0.63	0.63	NA	NA	R0	M0	55-59	50-59	0.63	0.63	Mild or no VI	Mild or no VI	New diagnosis	New diagnosis	NA	NA	NA	NA	NA	NA	NA	NA	NA	NA	NA	NA	NA	NA	NA	NA	NA
389	Population	Male	65	Primary	NA	NA	NA	NA	NA	No	NA	NA	NA	1	1	NA	NA	R0	M0	65-69	60-69	1	1	Mild or no VI	Mild or no VI	New diagnosis	New diagnosis	NA	NA	NA	NA	NA	NA	NA	NA	NA	NA	NA	NA	NA	NA	NA	NA	NA
390	Population	Male	52	Primary	NA	NA	NA	NA	NA	No	NA	NA	NA	0.63	0.32	1	0.63	R0	M0	50-54	50-59	0.63	1	Mild or no VI	Mild or no VI	New diagnosis	New diagnosis	NA	NA	NA	NA	NA	NA	NA	NA	NA	NA	NA	NA	NA	NA	NA	NA	NA
391	Population	Female	62	Primary	NA	NA	NA	NA	NA	No	NA	NA	NA	0.4	0.32	0.63	0.5	R0	M0	60-64	60-69	0.4	0.63	Mild or no VI	Mild or no VI	New diagnosis	New diagnosis	NA	NA	NA	NA	NA	NA	NA	NA	NA	NA	NA	NA	NA	NA	NA	NA	NA
392	Population	Female	77	No education	NA	NA	NA	NA	NA	No	NA	NA	NA	NA	NA	NA	NA	R0	M0	75-79	70-79	NA	NA	NA	NA	New diagnosis	New diagnosis	NA	NA	NA	NA	NA	NA	NA	NA	NA	NA	NA	NA	NA	NA	NA	NA	NA
393	Population	Female	76	No education	NA	NA	NA	NA	NA	No	NA	NA	NA	NA	NA	NA	NA	R0	M0	75-79	70-79	NA	NA	NA	NA	New diagnosis	New diagnosis	NA	NA	NA	NA	NA	NA	NA	NA	NA	NA	NA	NA	NA	NA	NA	NA	NA
394	Population	Female	60	Primary	NA	NA	NA	NA	NA	No	NA	NA	NA	0.63	0.63	NA	NA	R0	M0	60-64	60-69	0.63	0.63	Mild or no VI	Mild or no VI	New diagnosis	New diagnosis	NA	NA	NA	NA	NA	NA	NA	NA	NA	NA	NA	NA	NA	NA	NA	NA	NA
395	Population	Female	52	Primary	NA	NA	NA	NA	NA	No	NA	NA	NA	0.4	0.4	0.8	0.63	R0	M0	50-54	50-59	0.4	0.8	Mild or no VI	Mild or no VI	New diagnosis	New diagnosis	NA	NA	NA	NA	NA	NA	NA	NA	NA	NA	NA	NA	NA	NA	NA	NA	NA
396	Population	Female	66	No education	NA	NA	NA	NA	NA	No	5	Oral hypoglycemics	None	0.8	0.63	NA	NA	R0	M0	65-69	60-69	0.8	0.8	Mild or no VI	Mild or no VI	5-10y	5-14y	NA	NA	NA	NA	NA	NA	NA	NA	NA	NA	NA	NA	NA	NA	NA	NA	NA
397	Population	Female	53	Primary	NA	NA	NA	NA	NA	No	NA	NA	NA	0.63	0.5	1	1	R0	M0	50-54	50-59	0.63	1	Mild or no VI	Mild or no VI	New diagnosis	New diagnosis	NA	NA	NA	NA	NA	NA	NA	NA	NA	NA	NA	NA	NA	NA	NA	NA	NA
398	Population	Female	54	Primary	NA	NA	NA	NA	NA	No	NA	NA	NA	0.8	0.63	NA	NA	R0	M0	50-54	50-59	0.8	0.8	Mild or no VI	Mild or no VI	New diagnosis	New diagnosis	NA	NA	NA	NA	NA	NA	NA	NA	NA	NA	NA	NA	NA	NA	NA	NA	NA
399	Population	Female	71	No education	NA	NA	NA	NA	NA	No	NA	NA	NA	0.32	0.2	0.5	0.32	R0	M0	70-74	70-79	0.32	0.5	Mild or no VI	Mild or no VI	New diagnosis	New diagnosis	NA	NA	NA	NA	NA	NA	NA	NA	NA	NA	NA	NA	NA	NA	NA	NA	NA
400	Population	Female	61	Primary	NA	NA	NA	NA	NA	No	NA	NA	NA	0.32	0.25	0.63	0.8	R0	M0	60-64	60-69	0.32	0.8	Mild or no VI	Mild or no VI	New diagnosis	New diagnosis	NA	NA	NA	NA	NA	NA	NA	NA	NA	NA	NA	NA	NA	NA	NA	NA	NA
401	Population	Female	68	No education	NA	NA	NA	NA	NA	No	NA	NA	NA	0.32	0.4	0.5	0.63	R0	M0	65-69	60-69	0.4	0.63	Mild or no VI	Mild or no VI	New diagnosis	New diagnosis	NA	NA	NA	NA	NA	NA	NA	NA	NA	NA	NA	NA	NA	NA	NA	NA	NA
402	Population	Female	68	No education	NA	NA	NA	NA	NA	No	NA	NA	NA	0.32	0.63	0.63	0.63	R0	M0	65-69	60-69	0.63	0.63	Mild or no VI	Mild or no VI	New diagnosis	New diagnosis	NA	NA	NA	NA	NA	NA	NA	NA	NA	NA	NA	NA	NA	NA	NA	NA	NA
403	Population	Female	59	Primary	NA	NA	NA	NA	NA	No	NA	NA	NA	0.5	0.8	0.5	0.8	R0	M0	55-59	50-59	0.8	0.8	Mild or no VI	Mild or no VI	New diagnosis	New diagnosis	NA	NA	NA	NA	NA	NA	NA	NA	NA	NA	NA	NA	NA	NA	NA	NA	NA
404	Population	Female	53	Primary	NA	NA	NA	NA	NA	No	NA	NA	NA	0.63	0.8	NA	NA	R0	M0	50-54	50-59	0.8	0.8	Mild or no VI	Mild or no VI	New diagnosis	New diagnosis	NA	NA	NA	NA	NA	NA	NA	NA	NA	NA	NA	NA	NA	NA	NA	NA	NA
405	Population	Female	69	No education	NA	NA	NA	NA	NA	No	NA	NA	NA	0.2	0.4	0.32	0.4	UG	UG	65-69	60-69	0.4	0.4	Mild or no VI	Mild or no VI	New diagnosis	New diagnosis	NA	NA	NA	NA	NA	NA	NA	NA	NA	NA	NA	NA	NA	NA	NA	NA	NA
406	Population	Male	71	Primary	NA	NA	NA	NA	NA	No	NA	NA	NA	0.16	0.16	0.16	0.16	R0	M0	70-74	70-79	0.16	0.16	Moderate VI	Moderate VI	New diagnosis	New diagnosis	NA	NA	NA	NA	NA	NA	NA	NA	NA	NA	NA	NA	NA	NA	NA	NA	NA
407	Population	Female	74	No education	NA	NA	NA	NA	NA	No	NA	NA	NA	0.4	0.25	0.63	0.63	R0	M0	70-74	70-79	0.4	0.63	Mild or no VI	Mild or no VI	New diagnosis	New diagnosis	NA	NA	NA	NA	NA	NA	NA	NA	NA	NA	NA	NA	NA	NA	NA	NA	NA
408	Population	Female	58	No education	NA	NA	NA	NA	NA	No	NA	NA	NA	0.2	0.2	0.63	0.63	R0	M0	55-59	50-59	0.2	0.63	Moderate VI	Mild or no VI	New diagnosis	New diagnosis	NA	NA	NA	NA	NA	NA	NA	NA	NA	NA	NA	NA	NA	NA	NA	NA	NA
409	Population	Male	61	Primary	NA	NA	NA	NA	NA	No	NA	NA	NA	1	0.8	NA	NA	R0	M0	60-64	60-69	1	1	Mild or no VI	Mild or no VI	New diagnosis	New diagnosis	NA	NA	NA	NA	NA	NA	NA	NA	NA	NA	NA	NA	NA	NA	NA	NA	NA
410	Population	Female	68	Primary	NA	NA	NA	NA	NA	No	NA	NA	NA	0.63	0.63	NA	NA	R0	M0	65-69	60-69	0.63	0.63	Mild or no VI	Mild or no VI	New diagnosis	New diagnosis	NA	NA	NA	NA	NA	NA	NA	NA	NA	NA	NA	NA	NA	NA	NA	NA	NA
411	Population	Male	63	No education	NA	NA	NA	NA	NA	No	NA	NA	NA	0.63	1	NA	NA	R0	M0	60-64	60-69	1	1	Mild or no VI	Mild or no VI	New diagnosis	New diagnosis	NA	NA	NA	NA	NA	NA	NA	NA	NA	NA	NA	NA	NA	NA	NA	NA	NA
412	Population	Male	54	Primary	NA	NA	NA	NA	NA	No	NA	NA	NA	0.8	0.2	1	0.2	R0	M0	50-54	50-59	0.8	1	Mild or no VI	Mild or no VI	New diagnosis	New diagnosis	NA	NA	NA	NA	NA	NA	NA	NA	NA	NA	NA	NA	NA	NA	NA	NA	NA
413	Population	Female	75	No education	NA	NA	NA	NA	NA	No	NA	NA	NA	0.16	0.32	0.4	0.5	R0	M0	75-79	70-79	0.32	0.5	Mild or no VI	Mild or no VI	New diagnosis	New diagnosis	NA	NA	NA	NA	NA	NA	NA	NA	NA	NA	NA	NA	NA	NA	NA	NA	NA
414	Population	Female	59	Primary	NA	NA	NA	NA	NA	No	NA	NA	NA	0.32	0.8	0.8	1	R0	M0	55-59	50-59	0.8	1	Mild or no VI	Mild or no VI	New diagnosis	New diagnosis	NA	NA	NA	NA	NA	NA	NA	NA	NA	NA	NA	NA	NA	NA	NA	NA	NA
415	Population	Male	58	Primary	NA	NA	NA	NA	NA	No	NA	NA	NA	0.8	0.5	1	0.8	R0	M0	55-59	50-59	0.8	1	Mild or no VI	Mild or no VI	New diagnosis	New diagnosis	NA	NA	NA	NA	NA	NA	NA	NA	NA	NA	NA	NA	NA	NA	NA	NA	NA
416	Population	Female	76	No education	NA	NA	NA	NA	NA	No	NA	NA	NA	0.079	0.05	0.25	0.12	R0	M0	75-79	70-79	0.079	0.25	Severe VI	Moderate VI	New diagnosis	New diagnosis	NA	NA	NA	NA	NA	NA	NA	NA	NA	NA	NA	NA	NA	NA	NA	NA	NA
417	Population	Male	79	No education	NA	NA	NA	NA	NA	No	4	Oral hypoglycemics	None	0.32	0.004	0.63	0.004	R0	M0	75-79	70-79	0.32	0.63	Mild or no VI	Mild or no VI	<5y	<5y	NA	NA	NA	NA	NA	NA	NA	NA	NA	NA	NA	NA	NA	NA	NA	NA	NA
418	Population	Female	72	No education	NA	NA	NA	NA	NA	No	NA	NA	NA	0.4	0.4	1	0.63	R0	M0	70-74	70-79	0.4	1	Mild or no VI	Mild or no VI	New diagnosis	New diagnosis	NA	NA	NA	NA	NA	NA	NA	NA	NA	NA	NA	NA	NA	NA	NA	NA	NA
419	Population	Female	58	Primary	NA	NA	NA	NA	NA	No	NA	NA	NA	0.8	0.5	1	0.8	R0	M0	55-59	50-59	0.8	1	Mild or no VI	Mild or no VI	New diagnosis	New diagnosis	NA	NA	NA	NA	NA	NA	NA	NA	NA	NA	NA	NA	NA	NA	NA	NA	NA
420	Population	Female	74	Primary	NA	NA	NA	NA	NA	No	NA	NA	NA	0.4	0.63	0.63	0.8	R0	M0	70-74	70-79	0.63	0.8	Mild or no VI	Mild or no VI	New diagnosis	New diagnosis	NA	NA	NA	NA	NA	NA	NA	NA	NA	NA	NA	NA	NA	NA	NA	NA	NA
421	Population	Female	64	Primary	NA	NA	NA	NA	NA	No	NA	NA	NA	1	1	NA	NA	R0	M0	60-64	60-69	1	1	Mild or no VI	Mild or no VI	New diagnosis	New diagnosis	NA	NA	NA	NA	NA	NA	NA	NA	NA	NA	NA	NA	NA	NA	NA	NA	NA
422	Population	Female	57	No education	NA	NA	NA	NA	NA	No	NA	NA	NA	0.5	0.5	1	1	R0	M0	55-59	50-59	0.5	1	Mild or no VI	Mild or no VI	New diagnosis	New diagnosis	NA	NA	NA	NA	NA	NA	NA	NA	NA	NA	NA	NA	NA	NA	NA	NA	NA
423	Population	Male	62	Primary	NA	NA	NA	NA	NA	No	NA	NA	NA	0.63	0.63	NA	NA	R0	M0	60-64	60-69	0.63	0.63	Mild or no VI	Mild or no VI	New diagnosis	New diagnosis	NA	NA	NA	NA	NA	NA	NA	NA	NA	NA	NA	NA	NA	NA	NA	NA	NA
424	Population	Female	57	No education	NA	NA	NA	NA	NA	No	NA	NA	NA	1	0.63	NA	NA	R0	M0	55-59	50-59	1	1	Mild or no VI	Mild or no VI	New diagnosis	New diagnosis	NA	NA	NA	NA	NA	NA	NA	NA	NA	NA	NA	NA	NA	NA	NA	NA	NA
425	Population	Female	68	No education	NA	NA	NA	NA	NA	Yes	NA	NA	NA	0.63	0.63	NA	NA	R0	M0	65-69	60-69	0.63	0.63	Mild or no VI	Mild or no VI	NA	NA	NA	NA	NA	NA	NA	NA	NA	NA	NA	NA	NA	NA	NA	NA	NA	NA	NA
426	Population	Male	57	Primary	NA	NA	NA	NA	NA	No	NA	NA	NA	1	0.8	NA	NA	R0	M0	55-59	50-59	1	1	Mild or no VI	Mild or no VI	New diagnosis	New diagnosis	NA	NA	NA	NA	NA	NA	NA	NA	NA	NA	NA	NA	NA	NA	NA	NA	NA
427	Population	Female	77	No education	NA	NA	NA	NA	NA	No	NA	NA	NA	0.001	0.125	0.001	0.32	UG	UG	75-79	70-79	0.125	0.32	Moderate VI	Mild or no VI	New diagnosis	New diagnosis	NA	NA	NA	NA	NA	NA	NA	NA	NA	NA	NA	NA	NA	NA	NA	NA	NA
428	Population	Male	73	Primary	NA	NA	NA	NA	NA	No	NA	NA	NA	0.8	0.63	NA	NA	R0	M0	70-74	70-79	0.8	0.8	Mild or no VI	Mild or no VI	New diagnosis	New diagnosis	NA	NA	NA	NA	NA	NA	NA	NA	NA	NA	NA	NA	NA	NA	NA	NA	NA
429	Population	Male	72	No education	NA	NA	NA	NA	NA	No	NA	NA	NA	0.2	0.079	0.4	0.32	UG	UG	70-74	70-79	0.2	0.4	Moderate VI	Mild or no VI	New diagnosis	New diagnosis	NA	NA	NA	NA	NA	NA	NA	NA	NA	NA	NA	NA	NA	NA	NA	NA	NA
430	Population	Female	63	No education	NA	NA	NA	NA	NA	No	5	Oral hypoglycemics	None	0.63	0.63	NA	NA	R0	M0	60-64	60-69	0.63	0.63	Mild or no VI	Mild or no VI	5-10y	5-14y	NA	NA	NA	NA	NA	NA	NA	NA	NA	NA	NA	NA	NA	NA	NA	NA	NA
431	Population	Male	70	Primary	NA	NA	NA	NA	NA	No	NA	NA	NA	0.2	0.5	0.8	0.8	R0	M0	70-74	70-79	0.5	0.8	Mild or no VI	Mild or no VI	New diagnosis	New diagnosis	NA	NA	NA	NA	NA	NA	NA	NA	NA	NA	NA	NA	NA	NA	NA	NA	NA
432	Population	Female	75	No education	NA	NA	NA	NA	NA	No	NA	NA	NA	0.4	0.5	0.8	0.8	R0	M0	75-79	70-79	0.5	0.8	Mild or no VI	Mild or no VI	New diagnosis	New diagnosis	NA	NA	NA	NA	NA	NA	NA	NA	NA	NA	NA	NA	NA	NA	NA	NA	NA
433	Population	Female	65	Primary	NA	NA	NA	NA	NA	No	NA	NA	NA	0.63	0.5	0.8	0.63	R0	M0	65-69	60-69	0.63	0.8	Mild or no VI	Mild or no VI	New diagnosis	New diagnosis	NA	NA	NA	NA	NA	NA	NA	NA	NA	NA	NA	NA	NA	NA	NA	NA	NA
434	Population	Male	67	No education	NA	NA	NA	NA	NA	No	NA	NA	NA	0.25	0.4	0.4	0.63	R0	M0	65-69	60-69	0.4	0.63	Mild or no VI	Mild or no VI	New diagnosis	New diagnosis	NA	NA	NA	NA	NA	NA	NA	NA	NA	NA	NA	NA	NA	NA	NA	NA	NA
435	Population	Female	82	No education	NA	NA	NA	NA	NA	No	NA	NA	NA	0.32	0.079	NA	NA	NA	NA	80-84	80-89	0.32	0.32	Mild or no VI	Mild or no VI	New diagnosis	New diagnosis	NA	NA	NA	NA	NA	NA	NA	NA	NA	NA	NA	NA	NA	NA	NA	NA	NA
436	Population	Female	73	No education	NA	NA	NA	NA	NA	No	NA	NA	NA	NA	NA	NA	NA	R0	M0	70-74	70-79	NA	NA	NA	NA	New diagnosis	New diagnosis	NA	NA	NA	NA	NA	NA	NA	NA	NA	NA	NA	NA	NA	NA	NA	NA	NA
437	Population	Female	66	No education	NA	NA	NA	NA	NA	Yes	2	None	None	0.25	0.2	0.5	0.5	R1	M0	65-69	60-69	0.25	0.5	Moderate VI	Mild or no VI	<5y	<5y	NA	NA	NA	NA	NA	NA	NA	NA	NA	NA	NA	NA	NA	NA	NA	NA	NA
438	Population	Male	71	No education	NA	NA	NA	NA	NA	No	NA	NA	NA	1	0.4	1	0.8	R0	M0	70-74	70-79	1	1	Mild or no VI	Mild or no VI	New diagnosis	New diagnosis	NA	NA	NA	NA	NA	NA	NA	NA	NA	NA	NA	NA	NA	NA	NA	NA	NA
439	Population	Female	73	No education	NA	NA	NA	NA	NA	Yes	NA	NA	NA	0.63	0.63	NA	NA	R0	M0	70-74	70-79	0.63	0.63	Mild or no VI	Mild or no VI	NA	NA	NA	NA	NA	NA	NA	NA	NA	NA	NA	NA	NA	NA	NA	NA	NA	NA	NA
440	Population	Female	80	Primary	NA	NA	NA	NA	NA	No	NA	NA	NA	0.2	0.05	NA	NA	UG	UG	80-84	80-89	0.2	0.2	Moderate VI	Moderate VI	New diagnosis	New diagnosis	NA	NA	NA	NA	NA	NA	NA	NA	NA	NA	NA	NA	NA	NA	NA	NA	NA
441	Population	Male	73	Primary	NA	NA	NA	NA	NA	No	5	Oral hypoglycemics	None	0.25	0.2	0.63	0.5	R0	M0	70-74	70-79	0.25	0.63	Moderate VI	Mild or no VI	5-10y	5-14y	NA	NA	NA	NA	NA	NA	NA	NA	NA	NA	NA	NA	NA	NA	NA	NA	NA
442	Population	Female	73	No education	NA	NA	NA	NA	NA	No	NA	NA	NA	0.125	0.1	0.32	0.4	UG	UG	70-74	70-79	0.125	0.4	Moderate VI	Mild or no VI	New diagnosis	New diagnosis	NA	NA	NA	NA	NA	NA	NA	NA	NA	NA	NA	NA	NA	NA	NA	NA	NA
443	Population	Male	57	Middle	NA	NA	NA	NA	NA	No	NA	NA	NA	0.8	1	NA	NA	NA	NA	55-59	50-59	1	1	Mild or no VI	Mild or no VI	New diagnosis	New diagnosis	NA	NA	NA	NA	NA	NA	NA	NA	NA	NA	NA	NA	NA	NA	NA	NA	NA
444	Population	Female	66	No education	NA	NA	NA	NA	NA	NA	NA	NA	NA	0.25	0.25	0.25	0.25	NA	NA	65-69	60-69	0.25	0.25	Moderate VI	Moderate VI	NA	NA	NA	NA	NA	NA	NA	NA	NA	NA	NA	NA	NA	NA	NA	NA	NA	NA	NA
445	Population	Male	60	High	NA	NA	NA	NA	NA	NA	NA	NA	NA	0.8	0.32	1	0.8	NA	NA	60-64	60-69	0.8	1	Mild or no VI	Mild or no VI	NA	NA	NA	NA	NA	NA	NA	NA	NA	NA	NA	NA	NA	NA	NA	NA	NA	NA	NA
446	Population	Male	61	Primary	NA	NA	NA	NA	NA	No	NA	NA	NA	0.4	0.2	0.5	0.32	R0	M0	60-64	60-69	0.4	0.5	Mild or no VI	Mild or no VI	New diagnosis	New diagnosis	NA	NA	NA	NA	NA	NA	NA	NA	NA	NA	NA	NA	NA	NA	NA	NA	NA
447	Population	Female	67	Primary	NA	NA	NA	NA	NA	NA	NA	NA	NA	0.8	0.001	0.8	0.001	NA	NA	65-69	60-69	0.8	0.8	Mild or no VI	Mild or no VI	NA	NA	NA	NA	NA	NA	NA	NA	NA	NA	NA	NA	NA	NA	NA	NA	NA	NA	NA
448	Population	Female	76	No education	NA	NA	NA	NA	NA	No	NA	NA	NA	0.16	0.2	0.4	0.4	NA	NA	75-79	70-79	0.2	0.4	Moderate VI	Mild or no VI	New diagnosis	New diagnosis	NA	NA	NA	NA	NA	NA	NA	NA	NA	NA	NA	NA	NA	NA	NA	NA	NA
449	Population	Female	54	Middle	NA	NA	NA	NA	NA	Yes	10	Oral hypoglycemics	None	0.8	1	NA	NA	NA	NA	50-54	50-59	1	1	Mild or no VI	Mild or no VI	5-10y	5-14y	NA	NA	NA	NA	NA	NA	NA	NA	NA	NA	NA	NA	NA	NA	NA	NA	NA
450	Population	Female	65	No education	NA	NA	NA	NA	NA	No	NA	NA	NA	0.32	0.63	0.8	0.8	NA	NA	65-69	60-69	0.63	0.8	Mild or no VI	Mild or no VI	New diagnosis	New diagnosis	NA	NA	NA	NA	NA	NA	NA	NA	NA	NA	NA	NA	NA	NA	NA	NA	NA
451	Population	Male	51	Middle	NA	NA	NA	NA	NA	No	NA	NA	NA	0.5	0.8	0.8	1	R0	M0	50-54	50-59	0.8	1	Mild or no VI	Mild or no VI	New diagnosis	New diagnosis	NA	NA	NA	NA	NA	NA	NA	NA	NA	NA	NA	NA	NA	NA	NA	NA	NA
452	Population	Male	59	Primary	NA	NA	NA	NA	NA	No	NA	NA	NA	0.63	0.063	0.8	0.63	NA	NA	55-59	50-59	0.63	0.8	Mild or no VI	Mild or no VI	New diagnosis	New diagnosis	NA	NA	NA	NA	NA	NA	NA	NA	NA	NA	NA	NA	NA	NA	NA	NA	NA
453	Population	Female	58	Primary	NA	NA	NA	NA	NA	No	1	Oral hypoglycemics	None	0.32	0.8	1	1	R0	M0	55-59	50-59	0.8	1	Mild or no VI	Mild or no VI	<5y	<5y	NA	NA	NA	NA	NA	NA	NA	NA	NA	NA	NA	NA	NA	NA	NA	NA	NA
454	Population	Male	75	High	NA	NA	NA	NA	NA	No	NA	NA	NA	0.8	0.8	NA	NA	R0	M0	75-79	70-79	0.8	0.8	Mild or no VI	Mild or no VI	New diagnosis	New diagnosis	NA	NA	NA	NA	NA	NA	NA	NA	NA	NA	NA	NA	NA	NA	NA	NA	NA
455	Population	Male	65	Primary	NA	NA	NA	NA	NA	No	NA	NA	NA	1	0.63	NA	NA	R0	M0	65-69	60-69	1	1	Mild or no VI	Mild or no VI	New diagnosis	New diagnosis	NA	NA	NA	NA	NA	NA	NA	NA	NA	NA	NA	NA	NA	NA	NA	NA	NA
456	Population	Female	89	Primary	NA	NA	NA	NA	NA	NA	NA	NA	NA	0.2	0.2	0.32	0.32	NA	NA	85-89	80-89	0.2	0.32	Moderate VI	Mild or no VI	NA	NA	NA	NA	NA	NA	NA	NA	NA	NA	NA	NA	NA	NA	NA	NA	NA	NA	NA
457	Population	Female	67	No education	NA	NA	NA	NA	NA	No	10	Oral hypoglycemics	None	0.003	0.25	0.003	0.32	NA	NA	65-69	60-69	0.25	0.32	Moderate VI	Mild or no VI	5-10y	5-14y	NA	NA	NA	NA	NA	NA	NA	NA	NA	NA	NA	NA	NA	NA	NA	NA	NA
458	Population	Male	58	Middle	NA	NA	NA	NA	NA	No	NA	NA	NA	0.32	0.8	0.63	0.8	NA	NA	55-59	50-59	0.8	0.8	Mild or no VI	Mild or no VI	New diagnosis	New diagnosis	NA	NA	NA	NA	NA	NA	NA	NA	NA	NA	NA	NA	NA	NA	NA	NA	NA
459	Population	Female	82	No education	NA	NA	NA	NA	NA	No	NA	NA	NA	NA	NA	NA	NA	NA	NA	80-84	80-89	NA	NA	NA	NA	New diagnosis	New diagnosis	NA	NA	NA	NA	NA	NA	NA	NA	NA	NA	NA	NA	NA	NA	NA	NA	NA
460	Population	Male	73	No education	NA	NA	NA	NA	NA	No	NA	NA	NA	0.001	0.079	0.001	0.16	NA	NA	70-74	70-79	0.079	0.16	Severe VI	Moderate VI	New diagnosis	New diagnosis	NA	NA	NA	NA	NA	NA	NA	NA	NA	NA	NA	NA	NA	NA	NA	NA	NA
461	Population	Female	50	No education	NA	NA	NA	NA	NA	NA	NA	NA	NA	0.8	0.8	NA	NA	NA	NA	50-54	50-59	0.8	0.8	Mild or no VI	Mild or no VI	NA	NA	NA	NA	NA	NA	NA	NA	NA	NA	NA	NA	NA	NA	NA	NA	NA	NA	NA
462	Population	Male	80	High	NA	NA	NA	NA	NA	No	NA	NA	NA	0.2	0.4	0.63	0.63	R0	M0	80-84	80-89	0.4	0.63	Mild or no VI	Mild or no VI	New diagnosis	New diagnosis	NA	NA	NA	NA	NA	NA	NA	NA	NA	NA	NA	NA	NA	NA	NA	NA	NA
463	Population	Male	89	No education	NA	NA	NA	NA	NA	No	NA	NA	NA	0.32	0.2	0.4	0.2	UG	UG	85-89	80-89	0.32	0.4	Mild or no VI	Mild or no VI	New diagnosis	New diagnosis	NA	NA	NA	NA	NA	NA	NA	NA	NA	NA	NA	NA	NA	NA	NA	NA	NA
464	Population	Female	79	No education	NA	NA	NA	NA	NA	No	NA	NA	NA	0.32	0.8	0.001	0.8	UG	UG	75-79	70-79	0.8	0.8	Mild or no VI	Mild or no VI	New diagnosis	New diagnosis	NA	NA	NA	NA	NA	NA	NA	NA	NA	NA	NA	NA	NA	NA	NA	NA	NA
465	Population	Female	58	No education	NA	NA	NA	NA	NA	No	NA	NA	NA	0.8	0.8	NA	NA	R0	M0	55-59	50-59	0.8	0.8	Mild or no VI	Mild or no VI	New diagnosis	New diagnosis	NA	NA	NA	NA	NA	NA	NA	NA	NA	NA	NA	NA	NA	NA	NA	NA	NA
466	Population	Male	56	Middle	NA	NA	NA	NA	NA	Yes	4	Oral hypoglycemics	None	0.25	0.63	0.63	1	R1	M0	55-59	50-59	0.63	1	Mild or no VI	Mild or no VI	<5y	<5y	NA	NA	NA	NA	NA	NA	NA	NA	NA	NA	NA	NA	NA	NA	NA	NA	NA
467	Population	Female	75	No education	NA	NA	NA	NA	NA	Yes	2	Oral hypoglycemics	None	0.5	0.25	0.63	0.32	R1	M0	75-79	70-79	0.5	0.63	Mild or no VI	Mild or no VI	<5y	<5y	NA	NA	NA	NA	NA	NA	NA	NA	NA	NA	NA	NA	NA	NA	NA	NA	NA
468	Population	Male	61	No education	NA	NA	NA	NA	NA	No	NA	NA	NA	1	0.63	NA	NA	R0	M0	60-64	60-69	1	1	Mild or no VI	Mild or no VI	New diagnosis	New diagnosis	NA	NA	NA	NA	NA	NA	NA	NA	NA	NA	NA	NA	NA	NA	NA	NA	NA
469	Population	Female	63	No education	NA	NA	NA	NA	NA	No	NA	NA	NA	0.2	0.63	0.2	0.8	R1	M1	60-64	60-69	0.63	0.8	Mild or no VI	Mild or no VI	New diagnosis	New diagnosis	NA	NA	NA	NA	NA	NA	NA	NA	NA	NA	NA	NA	NA	NA	NA	NA	NA
470	Population	Male	68	Middle	NA	NA	NA	NA	NA	NA	NA	NA	NA	0.1	0.5	0.16	0.63	UG	UG	65-69	60-69	0.5	0.63	Mild or no VI	Mild or no VI	NA	NA	NA	NA	NA	NA	NA	NA	NA	NA	NA	NA	NA	NA	NA	NA	NA	NA	NA
471	Population	Female	88	No education	NA	NA	NA	NA	NA	Yes	1	Oral hypoglycemics	None	0.32	0.4	0.5	0.5	NA	NA	85-89	80-89	0.4	0.5	Mild or no VI	Mild or no VI	<5y	<5y	NA	NA	NA	NA	NA	NA	NA	NA	NA	NA	NA	NA	NA	NA	NA	NA	NA
472	Population	Female	62	Primary	NA	NA	NA	NA	NA	No	NA	NA	NA	0.5	0.04	0.63	0.063	R0	M0	60-64	60-69	0.5	0.63	Mild or no VI	Mild or no VI	New diagnosis	New diagnosis	NA	NA	NA	NA	NA	NA	NA	NA	NA	NA	NA	NA	NA	NA	NA	NA	NA
473	Population	Female	64	No education	NA	NA	NA	NA	NA	No	4	Oral hypoglycemics	None	0.4	0.4	0.5	0.63	R1	M0	60-64	60-69	0.4	0.63	Mild or no VI	Mild or no VI	<5y	<5y	NA	NA	NA	NA	NA	NA	NA	NA	NA	NA	NA	NA	NA	NA	NA	NA	NA
474	Population	Male	61	Primary	NA	NA	NA	NA	NA	No	NA	NA	NA	0.4	0.32	0.8	1	R0	M0	60-64	60-69	0.4	1	Mild or no VI	Mild or no VI	New diagnosis	New diagnosis	NA	NA	NA	NA	NA	NA	NA	NA	NA	NA	NA	NA	NA	NA	NA	NA	NA
475	Population	Female	52	No education	NA	NA	NA	NA	NA	No	NA	NA	NA	0.63	0.63	NA	NA	R0	M0	50-54	50-59	0.63	0.63	Mild or no VI	Mild or no VI	New diagnosis	New diagnosis	NA	NA	NA	NA	NA	NA	NA	NA	NA	NA	NA	NA	NA	NA	NA	NA	NA
476	Population	Female	78	No education	NA	NA	NA	NA	NA	No	NA	NA	NA	0.25	0.32	0.4	0.5	R0	M0	75-79	70-79	0.32	0.5	Mild or no VI	Mild or no VI	New diagnosis	New diagnosis	NA	NA	NA	NA	NA	NA	NA	NA	NA	NA	NA	NA	NA	NA	NA	NA	NA
477	Population	Female	57	Primary	NA	NA	NA	NA	NA	Yes	3	Oral hypoglycemics	None	0.04	0.04	0.079	0.079	UG	UG	55-59	50-59	0.04	0.079	Blind	Severe VI	<5y	<5y	NA	NA	NA	NA	NA	NA	NA	NA	NA	NA	NA	NA	NA	NA	NA	NA	NA
478	Population	Male	62	No education	NA	NA	NA	NA	NA	Yes	1	Oral hypoglycemics	None	0.5	0.1	0.63	0.2	R0	M0	60-64	60-69	0.5	0.63	Mild or no VI	Mild or no VI	<5y	<5y	NA	NA	NA	NA	NA	NA	NA	NA	NA	NA	NA	NA	NA	NA	NA	NA	NA
479	Population	Female	67	No education	NA	NA	NA	NA	NA	No	NA	NA	NA	0.5	0.5	0.8	0.8	R0	M0	65-69	60-69	0.5	0.8	Mild or no VI	Mild or no VI	New diagnosis	New diagnosis	NA	NA	NA	NA	NA	NA	NA	NA	NA	NA	NA	NA	NA	NA	NA	NA	NA
480	Population	Male	82	Middle	NA	NA	NA	NA	NA	No	NA	NA	NA	0.8	0.5	0.8	0.63	UG	UG	80-84	80-89	0.8	0.8	Mild or no VI	Mild or no VI	New diagnosis	New diagnosis	NA	NA	NA	NA	NA	NA	NA	NA	NA	NA	NA	NA	NA	NA	NA	NA	NA
481	Population	Female	52	No education	NA	NA	NA	NA	NA	Yes	10	Oral hypoglycemics	None	0.8	0.63	NA	NA	R0	M0	50-54	50-59	0.8	0.8	Mild or no VI	Mild or no VI	5-10y	5-14y	NA	NA	NA	NA	NA	NA	NA	NA	NA	NA	NA	NA	NA	NA	NA	NA	NA
482	Population	Male	72	Primary	NA	NA	NA	NA	NA	No	NA	NA	NA	0.25	0.63	0.4	0.8	R0	M0	70-74	70-79	0.63	0.8	Mild or no VI	Mild or no VI	New diagnosis	New diagnosis	NA	NA	NA	NA	NA	NA	NA	NA	NA	NA	NA	NA	NA	NA	NA	NA	NA
483	Population	Male	64	Middle	NA	NA	NA	NA	NA	Yes	0	Oral hypoglycemics	None	0.5	0.5	1	1	R0	M0	60-64	60-69	0.5	1	Mild or no VI	Mild or no VI	<5y	<5y	NA	NA	NA	NA	NA	NA	NA	NA	NA	NA	NA	NA	NA	NA	NA	NA	NA
484	Population	Male	64	Primary	NA	NA	NA	NA	NA	No	NA	NA	NA	1	0.63	NA	NA	R0	M0	60-64	60-69	1	1	Mild or no VI	Mild or no VI	New diagnosis	New diagnosis	NA	NA	NA	NA	NA	NA	NA	NA	NA	NA	NA	NA	NA	NA	NA	NA	NA
485	Population	Male	65	No education	NA	NA	NA	NA	NA	No	NA	NA	NA	0.5	0.4	0.8	0.63	R0	M0	65-69	60-69	0.5	0.8	Mild or no VI	Mild or no VI	New diagnosis	New diagnosis	NA	NA	NA	NA	NA	NA	NA	NA	NA	NA	NA	NA	NA	NA	NA	NA	NA
486	Population	Male	80	Primary	NA	NA	NA	NA	NA	Yes	10	Oral hypoglycemics	None	0.5	0.25	0.63	0.4	R2	M0	80-84	80-89	0.5	0.63	Mild or no VI	Mild or no VI	5-10y	5-14y	NA	NA	NA	NA	NA	NA	NA	NA	NA	NA	NA	NA	NA	NA	NA	NA	NA
487	Population	Male	60	Middle	NA	NA	NA	NA	NA	Yes	10	Insulin	None	0.8	0.8	NA	NA	R0	M0	60-64	60-69	0.8	0.8	Mild or no VI	Mild or no VI	5-10y	5-14y	NA	NA	NA	NA	NA	NA	NA	NA	NA	NA	NA	NA	NA	NA	NA	NA	NA
488	Population	Male	52	High	NA	NA	NA	NA	NA	No	NA	NA	NA	1	1	NA	NA	R0	M0	50-54	50-59	1	1	Mild or no VI	Mild or no VI	New diagnosis	New diagnosis	NA	NA	NA	NA	NA	NA	NA	NA	NA	NA	NA	NA	NA	NA	NA	NA	NA
489	Population	Male	67	No education	NA	NA	NA	NA	NA	No	NA	NA	NA	0.8	0.8	NA	NA	R0	M0	65-69	60-69	0.8	0.8	Mild or no VI	Mild or no VI	New diagnosis	New diagnosis	NA	NA	NA	NA	NA	NA	NA	NA	NA	NA	NA	NA	NA	NA	NA	NA	NA
490	Population	Female	61	No education	NA	NA	NA	NA	NA	No	NA	NA	NA	0.63	0.63	NA	NA	R0	M0	60-64	60-69	0.63	0.63	Mild or no VI	Mild or no VI	New diagnosis	New diagnosis	NA	NA	NA	NA	NA	NA	NA	NA	NA	NA	NA	NA	NA	NA	NA	NA	NA
491	Population	Male	76	Primary	NA	NA	NA	NA	NA	No	NA	NA	NA	0.63	0.8	NA	NA	R0	M0	75-79	70-79	0.8	0.8	Mild or no VI	Mild or no VI	New diagnosis	New diagnosis	NA	NA	NA	NA	NA	NA	NA	NA	NA	NA	NA	NA	NA	NA	NA	NA	NA
492	Population	Female	54	No education	NA	NA	NA	NA	NA	Yes	2	Oral hypoglycemics	None	0.8	1	NA	NA	R0	M0	50-54	50-59	1	1	Mild or no VI	Mild or no VI	<5y	<5y	NA	NA	NA	NA	NA	NA	NA	NA	NA	NA	NA	NA	NA	NA	NA	NA	NA
493	Population	Male	70	Middle	NA	NA	NA	NA	NA	No	NA	NA	NA	0.25	0.5	0.5	0.8	R0	M0	70-74	70-79	0.5	0.8	Mild or no VI	Mild or no VI	New diagnosis	New diagnosis	NA	NA	NA	NA	NA	NA	NA	NA	NA	NA	NA	NA	NA	NA	NA	NA	NA
494	Population	Female	60	No education	NA	NA	NA	NA	NA	Yes	1	Oral hypoglycemics	None	0.8	0.8	NA	NA	R2	M0	60-64	60-69	0.8	0.8	Mild or no VI	Mild or no VI	<5y	<5y	NA	NA	NA	NA	NA	NA	NA	NA	NA	NA	NA	NA	NA	NA	NA	NA	NA
495	Population	Female	73	No education	NA	NA	NA	NA	NA	Yes	4	Oral hypoglycemics	None	0.063	0.2	0.16	0.4	R0	M0	70-74	70-79	0.2	0.4	Moderate VI	Mild or no VI	<5y	<5y	NA	NA	NA	NA	NA	NA	NA	NA	NA	NA	NA	NA	NA	NA	NA	NA	NA
496	Population	Male	68	Middle	NA	NA	NA	NA	NA	No	NA	NA	NA	0.16	0.063	0.25	0.1	UG	UG	65-69	60-69	0.16	0.25	Moderate VI	Moderate VI	New diagnosis	New diagnosis	NA	NA	NA	NA	NA	NA	NA	NA	NA	NA	NA	NA	NA	NA	NA	NA	NA
497	Population	Male	55	No education	NA	NA	NA	NA	NA	Yes	1	Oral hypoglycemics	None	0.8	1	NA	NA	R0	M0	55-59	50-59	1	1	Mild or no VI	Mild or no VI	<5y	<5y	NA	NA	NA	NA	NA	NA	NA	NA	NA	NA	NA	NA	NA	NA	NA	NA	NA
498	Population	Female	53	Middle	NA	NA	NA	NA	NA	Yes	1	Oral hypoglycemics	None	0.8	1	NA	NA	R0	M0	50-54	50-59	1	1	Mild or no VI	Mild or no VI	<5y	<5y	NA	NA	NA	NA	NA	NA	NA	NA	NA	NA	NA	NA	NA	NA	NA	NA	NA
499	Population	Female	65	Middle	NA	NA	NA	NA	NA	Yes	2	Oral hypoglycemics	None	0.32	0.5	0.8	0.8	R0	M0	65-69	60-69	0.5	0.8	Mild or no VI	Mild or no VI	<5y	<5y	NA	NA	NA	NA	NA	NA	NA	NA	NA	NA	NA	NA	NA	NA	NA	NA	NA
500	Population	Female	51	Middle	NA	NA	NA	NA	NA	No	NA	NA	NA	1	1	NA	NA	R0	M0	50-54	50-59	1	1	Mild or no VI	Mild or no VI	New diagnosis	New diagnosis	NA	NA	NA	NA	NA	NA	NA	NA	NA	NA	NA	NA	NA	NA	NA	NA	NA
501	Population	Female	59	No education	NA	NA	NA	NA	NA	No	NA	NA	NA	0.32	0.4	0.8	0.8	R0	M0	55-59	50-59	0.4	0.8	Mild or no VI	Mild or no VI	New diagnosis	New diagnosis	NA	NA	NA	NA	NA	NA	NA	NA	NA	NA	NA	NA	NA	NA	NA	NA	NA
502	Population	Female	60	No education	NA	NA	NA	NA	NA	Yes	5	Oral hypoglycemics	None	0.8	1	NA	NA	R0	M0	60-64	60-69	1	1	Mild or no VI	Mild or no VI	5-10y	5-14y	NA	NA	NA	NA	NA	NA	NA	NA	NA	NA	NA	NA	NA	NA	NA	NA	NA
503	Population	Female	56	Middle	NA	NA	NA	NA	NA	No	NA	NA	NA	0.63	0.63	NA	NA	R0	M0	55-59	50-59	0.63	0.63	Mild or no VI	Mild or no VI	New diagnosis	New diagnosis	NA	NA	NA	NA	NA	NA	NA	NA	NA	NA	NA	NA	NA	NA	NA	NA	NA
504	Population	Female	76	No education	NA	NA	NA	NA	NA	No	NA	NA	NA	0.16	0.32	0.16	0.4	R0	M0	75-79	70-79	0.32	0.4	Mild or no VI	Mild or no VI	New diagnosis	New diagnosis	NA	NA	NA	NA	NA	NA	NA	NA	NA	NA	NA	NA	NA	NA	NA	NA	NA
505	Population	Male	62	Middle	NA	NA	NA	NA	NA	No	NA	NA	NA	0.8	0.8	NA	NA	R0	M0	60-64	60-69	0.8	0.8	Mild or no VI	Mild or no VI	New diagnosis	New diagnosis	NA	NA	NA	NA	NA	NA	NA	NA	NA	NA	NA	NA	NA	NA	NA	NA	NA
506	Population	Female	54	Primary	NA	NA	NA	NA	NA	Yes	NA	NA	NA	0.63	0.63	NA	NA	NA	NA	50-54	50-59	0.63	0.63	Mild or no VI	Mild or no VI	NA	NA	NA	NA	NA	NA	NA	NA	NA	NA	NA	NA	NA	NA	NA	NA	NA	NA	NA
507	Population	Female	56	Primary	NA	NA	NA	NA	NA	No	NA	NA	NA	0.4	0.5	0.8	0.8	R0	M0	55-59	50-59	0.5	0.8	Mild or no VI	Mild or no VI	New diagnosis	New diagnosis	NA	NA	NA	NA	NA	NA	NA	NA	NA	NA	NA	NA	NA	NA	NA	NA	NA
508	Population	Male	73	Primary	NA	NA	NA	NA	NA	No	NA	NA	NA	0.003	0.8	0.003	0.8	NA	NA	70-74	70-79	0.8	0.8	Mild or no VI	Mild or no VI	New diagnosis	New diagnosis	NA	NA	NA	NA	NA	NA	NA	NA	NA	NA	NA	NA	NA	NA	NA	NA	NA
509	Population	Female	55	Primary	NA	NA	NA	NA	NA	No	NA	NA	NA	0.2	0.2	1	1	NA	NA	55-59	50-59	0.2	1	Moderate VI	Mild or no VI	New diagnosis	New diagnosis	NA	NA	NA	NA	NA	NA	NA	NA	NA	NA	NA	NA	NA	NA	NA	NA	NA
510	Population	Female	57	Primary	NA	NA	NA	NA	NA	No	NA	NA	NA	0.8	1	NA	NA	R0	M0	55-59	50-59	1	1	Mild or no VI	Mild or no VI	New diagnosis	New diagnosis	NA	NA	NA	NA	NA	NA	NA	NA	NA	NA	NA	NA	NA	NA	NA	NA	NA
511	Population	Female	58	No education	NA	NA	NA	NA	NA	Yes	NA	NA	NA	0.32	0.25	0.4	0.32	NA	NA	55-59	50-59	0.32	0.4	Mild or no VI	Mild or no VI	NA	NA	NA	NA	NA	NA	NA	NA	NA	NA	NA	NA	NA	NA	NA	NA	NA	NA	NA
512	Population	Female	69	No education	NA	NA	NA	NA	NA	No	NA	NA	NA	0.003	0.003	0.003	0.003	NA	NA	65-69	60-69	0.003	0.003	Blind	Blind	New diagnosis	New diagnosis	NA	NA	NA	NA	NA	NA	NA	NA	NA	NA	NA	NA	NA	NA	NA	NA	NA
513	Population	Female	64	No education	NA	NA	NA	NA	NA	Yes	3	NA	Eye drops	0.5	0.8	0.8	1	NA	NA	60-64	60-69	0.8	1	Mild or no VI	Mild or no VI	<5y	<5y	NA	NA	NA	NA	NA	NA	NA	NA	NA	NA	NA	NA	NA	NA	NA	NA	NA
514	Population	Male	58	Primary	NA	NA	NA	NA	NA	No	NA	NA	NA	0.8	0.8	NA	NA	NA	NA	55-59	50-59	0.8	0.8	Mild or no VI	Mild or no VI	New diagnosis	New diagnosis	NA	NA	NA	NA	NA	NA	NA	NA	NA	NA	NA	NA	NA	NA	NA	NA	NA
515	Population	Male	61	Primary	NA	NA	NA	NA	NA	No	NA	NA	NA	0.63	0.8	NA	NA	NA	NA	60-64	60-69	0.8	0.8	Mild or no VI	Mild or no VI	New diagnosis	New diagnosis	NA	NA	NA	NA	NA	NA	NA	NA	NA	NA	NA	NA	NA	NA	NA	NA	NA
516	Population	Female	75	Primary	NA	NA	NA	NA	NA	No	NA	NA	NA	0.63	0.63	NA	NA	NA	NA	75-79	70-79	0.63	0.63	Mild or no VI	Mild or no VI	New diagnosis	New diagnosis	NA	NA	NA	NA	NA	NA	NA	NA	NA	NA	NA	NA	NA	NA	NA	NA	NA
517	Population	Male	69	Middle	NA	NA	NA	NA	NA	No	NA	NA	NA	0.63	0.63	NA	NA	NA	NA	65-69	60-69	0.63	0.63	Mild or no VI	Mild or no VI	New diagnosis	New diagnosis	NA	NA	NA	NA	NA	NA	NA	NA	NA	NA	NA	NA	NA	NA	NA	NA	NA
518	Population	Female	57	Primary	NA	NA	NA	NA	NA	Yes	7	Oral hypoglycemics	Eye drops	0.5	0.4	0.8	0.63	R3	M0	55-59	50-59	0.5	0.8	Mild or no VI	Mild or no VI	5-10y	5-14y	NA	NA	NA	NA	NA	NA	NA	NA	NA	NA	NA	NA	NA	NA	NA	NA	NA
519	Population	Male	51	Primary	NA	NA	NA	NA	NA	No	1	None	None	0.8	1	NA	NA	NA	NA	50-54	50-59	1	1	Mild or no VI	Mild or no VI	<5y	<5y	NA	NA	NA	NA	NA	NA	NA	NA	NA	NA	NA	NA	NA	NA	NA	NA	NA
520	Population	Male	58	Primary	NA	NA	NA	NA	NA	No	NA	NA	NA	0.8	1	NA	NA	R0	M0	55-59	50-59	1	1	Mild or no VI	Mild or no VI	New diagnosis	New diagnosis	NA	NA	NA	NA	NA	NA	NA	NA	NA	NA	NA	NA	NA	NA	NA	NA	NA
521	Population	Female	52	Primary	NA	NA	NA	NA	NA	No	NA	NA	NA	0.63	0.63	NA	NA	R0	M0	50-54	50-59	0.63	0.63	Mild or no VI	Mild or no VI	New diagnosis	New diagnosis	NA	NA	NA	NA	NA	NA	NA	NA	NA	NA	NA	NA	NA	NA	NA	NA	NA
522	Population	Female	57	Primary	NA	NA	NA	NA	NA	No	NA	NA	NA	1	1	NA	NA	NA	NA	55-59	50-59	1	1	Mild or no VI	Mild or no VI	New diagnosis	New diagnosis	NA	NA	NA	NA	NA	NA	NA	NA	NA	NA	NA	NA	NA	NA	NA	NA	NA
523	Population	Female	64	Primary	NA	NA	NA	NA	NA	No	NA	NA	NA	0.4	0.5	0.8	0.63	NA	NA	60-64	60-69	0.5	0.8	Mild or no VI	Mild or no VI	New diagnosis	New diagnosis	NA	NA	NA	NA	NA	NA	NA	NA	NA	NA	NA	NA	NA	NA	NA	NA	NA
524	Population	Female	52	High	NA	NA	NA	NA	NA	No	NA	NA	NA	1	1	NA	NA	NA	NA	50-54	50-59	1	1	Mild or no VI	Mild or no VI	New diagnosis	New diagnosis	NA	NA	NA	NA	NA	NA	NA	NA	NA	NA	NA	NA	NA	NA	NA	NA	NA
525	Population	Female	52	Primary	NA	NA	NA	NA	NA	No	NA	NA	NA	1	1	NA	NA	R0	M0	50-54	50-59	1	1	Mild or no VI	Mild or no VI	New diagnosis	New diagnosis	NA	NA	NA	NA	NA	NA	NA	NA	NA	NA	NA	NA	NA	NA	NA	NA	NA
526	Population	Male	58	Primary	NA	NA	NA	NA	NA	NA	NA	NA	NA	0.2	0.2	0.32	0.25	NA	NA	55-59	50-59	0.2	0.32	Moderate VI	Mild or no VI	NA	NA	NA	NA	NA	NA	NA	NA	NA	NA	NA	NA	NA	NA	NA	NA	NA	NA	NA
527	Population	Female	50	Primary	NA	NA	NA	NA	NA	No	NA	NA	NA	0.8	0.8	NA	NA	R0	M0	50-54	50-59	0.8	0.8	Mild or no VI	Mild or no VI	New diagnosis	New diagnosis	NA	NA	NA	NA	NA	NA	NA	NA	NA	NA	NA	NA	NA	NA	NA	NA	NA
528	Population	Male	54	Middle	NA	NA	NA	NA	NA	No	NA	NA	NA	0.8	0.8	NA	NA	NA	NA	50-54	50-59	0.8	0.8	Mild or no VI	Mild or no VI	New diagnosis	New diagnosis	NA	NA	NA	NA	NA	NA	NA	NA	NA	NA	NA	NA	NA	NA	NA	NA	NA
529	Population	Female	72	No education	NA	NA	NA	NA	NA	No	NA	NA	NA	0.63	0.5	0.8	0.63	NA	NA	70-74	70-79	0.63	0.8	Mild or no VI	Mild or no VI	New diagnosis	New diagnosis	NA	NA	NA	NA	NA	NA	NA	NA	NA	NA	NA	NA	NA	NA	NA	NA	NA
530	Population	Male	52	Primary	NA	NA	NA	NA	NA	Yes	3	Oral hypoglycemics	None	0.25	0.5	0.63	1	R0	M0	50-54	50-59	0.5	1	Mild or no VI	Mild or no VI	<5y	<5y	NA	NA	NA	NA	NA	NA	NA	NA	NA	NA	NA	NA	NA	NA	NA	NA	NA
531	Population	Male	78	Primary	NA	NA	NA	NA	NA	No	NA	NA	NA	0.001	0.002	0.001	0.002	UG	UG	75-79	70-79	0.002	0.002	Blind	Blind	New diagnosis	New diagnosis	NA	NA	NA	NA	NA	NA	NA	NA	NA	NA	NA	NA	NA	NA	NA	NA	NA
532	Population	Female	75	No education	NA	NA	NA	NA	NA	Yes	NA	NA	NA	0.16	0.16	NA	NA	NA	NA	75-79	70-79	0.16	0.16	Moderate VI	Moderate VI	NA	NA	NA	NA	NA	NA	NA	NA	NA	NA	NA	NA	NA	NA	NA	NA	NA	NA	NA
533	Population	Female	52	Primary	NA	NA	NA	NA	NA	Yes	NA	NA	NA	1	1	NA	NA	NA	NA	50-54	50-59	1	1	Mild or no VI	Mild or no VI	NA	NA	NA	NA	NA	NA	NA	NA	NA	NA	NA	NA	NA	NA	NA	NA	NA	NA	NA
534	Population	Male	54	Primary	NA	NA	NA	NA	NA	Yes	7	None	None	0.5	0.8	0.63	1	R0	M0	50-54	50-59	0.8	1	Mild or no VI	Mild or no VI	5-10y	5-14y	NA	NA	NA	NA	NA	NA	NA	NA	NA	NA	NA	NA	NA	NA	NA	NA	NA
535	Population	Female	60	No education	NA	NA	NA	NA	NA	No	NA	NA	NA	1	1	NA	NA	R0	M0	60-64	60-69	1	1	Mild or no VI	Mild or no VI	New diagnosis	New diagnosis	NA	NA	NA	NA	NA	NA	NA	NA	NA	NA	NA	NA	NA	NA	NA	NA	NA
536	Population	Male	85	No education	NA	NA	NA	NA	NA	Yes	2	Insulin	Eye drops	0.2	0.125	0.25	0.25	R0	M0	85-89	80-89	0.2	0.25	Moderate VI	Moderate VI	<5y	<5y	NA	NA	NA	NA	NA	NA	NA	NA	NA	NA	NA	NA	NA	NA	NA	NA	NA
537	Population	Male	71	Primary	NA	NA	NA	NA	NA	No	NA	NA	NA	0.63	0.63	NA	NA	R0	M0	70-74	70-79	0.63	0.63	Mild or no VI	Mild or no VI	New diagnosis	New diagnosis	NA	NA	NA	NA	NA	NA	NA	NA	NA	NA	NA	NA	NA	NA	NA	NA	NA
538	Population	Female	61	Primary	NA	NA	NA	NA	NA	No	NA	NA	NA	0.8	0.8	NA	NA	R0	M0	60-64	60-69	0.8	0.8	Mild or no VI	Mild or no VI	New diagnosis	New diagnosis	NA	NA	NA	NA	NA	NA	NA	NA	NA	NA	NA	NA	NA	NA	NA	NA	NA
539	Population	Female	62	No education	NA	NA	NA	NA	NA	No	NA	NA	NA	0.2	0.25	0.32	0.5	R0	M0	60-64	60-69	0.25	0.5	Moderate VI	Mild or no VI	New diagnosis	New diagnosis	NA	NA	NA	NA	NA	NA	NA	NA	NA	NA	NA	NA	NA	NA	NA	NA	NA
540	Population	Female	67	Primary	NA	NA	NA	NA	NA	Yes	1	Don't know	None	0.16	0.32	0.25	0.4	R0	M0	65-69	60-69	0.32	0.4	Mild or no VI	Mild or no VI	<5y	<5y	NA	NA	NA	NA	NA	NA	NA	NA	NA	NA	NA	NA	NA	NA	NA	NA	NA
541	Population	Female	55	Primary	NA	NA	NA	NA	NA	No	NA	NA	NA	0.63	0.63	NA	NA	R0	M0	55-59	50-59	0.63	0.63	Mild or no VI	Mild or no VI	New diagnosis	New diagnosis	NA	NA	NA	NA	NA	NA	NA	NA	NA	NA	NA	NA	NA	NA	NA	NA	NA
542	Population	Female	71	No education	NA	NA	NA	NA	NA	Yes	4	NA	Eye drops	0.079	0.079	0.5	0.4	R0	M0	70-74	70-79	0.079	0.5	Severe VI	Mild or no VI	<5y	<5y	NA	NA	NA	NA	NA	NA	NA	NA	NA	NA	NA	NA	NA	NA	NA	NA	NA
543	Population	Female	67	Primary	NA	NA	NA	NA	NA	No	NA	NA	NA	0.63	0.8	NA	NA	R0	M0	65-69	60-69	0.8	0.8	Mild or no VI	Mild or no VI	New diagnosis	New diagnosis	NA	NA	NA	NA	NA	NA	NA	NA	NA	NA	NA	NA	NA	NA	NA	NA	NA
544	Population	Male	85	Primary	NA	NA	NA	NA	NA	No	NA	NA	NA	0.125	0.32	0.32	0.32	R0	M0	85-89	80-89	0.32	0.32	Mild or no VI	Mild or no VI	New diagnosis	New diagnosis	NA	NA	NA	NA	NA	NA	NA	NA	NA	NA	NA	NA	NA	NA	NA	NA	NA
545	Population	Male	87	Primary	NA	NA	NA	NA	NA	No	NA	NA	NA	0.32	0.32	NA	NA	R0	M0	85-89	80-89	0.32	0.32	Mild or no VI	Mild or no VI	New diagnosis	New diagnosis	NA	NA	NA	NA	NA	NA	NA	NA	NA	NA	NA	NA	NA	NA	NA	NA	NA
546	Population	Male	56	Primary	NA	NA	NA	NA	NA	No	NA	NA	NA	1	0.8	NA	NA	R0	M0	55-59	50-59	1	1	Mild or no VI	Mild or no VI	New diagnosis	New diagnosis	NA	NA	NA	NA	NA	NA	NA	NA	NA	NA	NA	NA	NA	NA	NA	NA	NA
547	Population	Male	55	Primary	NA	NA	NA	NA	NA	No	NA	NA	NA	1	0.8	NA	NA	R0	M0	55-59	50-59	1	1	Mild or no VI	Mild or no VI	New diagnosis	New diagnosis	NA	NA	NA	NA	NA	NA	NA	NA	NA	NA	NA	NA	NA	NA	NA	NA	NA
548	Population	Male	76	Primary	NA	NA	NA	NA	NA	No	NA	NA	NA	0.4	0.25	0.63	0.4	R0	M0	75-79	70-79	0.4	0.63	Mild or no VI	Mild or no VI	New diagnosis	New diagnosis	NA	NA	NA	NA	NA	NA	NA	NA	NA	NA	NA	NA	NA	NA	NA	NA	NA
549	Population	Female	66	Primary	NA	NA	NA	NA	NA	No	NA	NA	NA	0.5	0.25	0.5	0.5	R0	M0	65-69	60-69	0.5	0.5	Mild or no VI	Mild or no VI	New diagnosis	New diagnosis	NA	NA	NA	NA	NA	NA	NA	NA	NA	NA	NA	NA	NA	NA	NA	NA	NA
550	Population	Male	59	Primary	NA	NA	NA	NA	NA	No	NA	NA	NA	0.5	0.5	1	1	R1	M0	55-59	50-59	0.5	1	Mild or no VI	Mild or no VI	New diagnosis	New diagnosis	NA	NA	NA	NA	NA	NA	NA	NA	NA	NA	NA	NA	NA	NA	NA	NA	NA
551	Population	Female	53	Primary	NA	NA	NA	NA	NA	No	NA	NA	NA	0.8	0.8	NA	NA	R0	M0	50-54	50-59	0.8	0.8	Mild or no VI	Mild or no VI	New diagnosis	New diagnosis	NA	NA	NA	NA	NA	NA	NA	NA	NA	NA	NA	NA	NA	NA	NA	NA	NA
552	Population	Female	54	Middle	NA	NA	NA	NA	NA	No	NA	NA	NA	0.63	0.63	NA	NA	R0	M0	50-54	50-59	0.63	0.63	Mild or no VI	Mild or no VI	New diagnosis	New diagnosis	NA	NA	NA	NA	NA	NA	NA	NA	NA	NA	NA	NA	NA	NA	NA	NA	NA
553	Population	Male	70	No education	NA	NA	NA	NA	NA	No	NA	NA	NA	0.4	0.63	0.8	0.8	R0	M0	70-74	70-79	0.63	0.8	Mild or no VI	Mild or no VI	New diagnosis	New diagnosis	NA	NA	NA	NA	NA	NA	NA	NA	NA	NA	NA	NA	NA	NA	NA	NA	NA
554	Population	Female	90	No education	NA	NA	NA	NA	NA	No	NA	NA	NA	0.4	0.4	0.5	0.5	R0	M0	90+	90+	0.4	0.5	Mild or no VI	Mild or no VI	New diagnosis	New diagnosis	NA	NA	NA	NA	NA	NA	NA	NA	NA	NA	NA	NA	NA	NA	NA	NA	NA
555	Population	Female	57	Primary	NA	NA	NA	NA	NA	No	NA	NA	NA	0.8	1	NA	NA	R0	M0	55-59	50-59	1	1	Mild or no VI	Mild or no VI	New diagnosis	New diagnosis	NA	NA	NA	NA	NA	NA	NA	NA	NA	NA	NA	NA	NA	NA	NA	NA	NA
556	Population	Male	64	Primary	NA	NA	NA	NA	NA	Yes	1	Oral hypoglycemics	None	0.63	0.63	NA	NA	R0	M0	60-64	60-69	0.63	0.63	Mild or no VI	Mild or no VI	<5y	<5y	NA	NA	NA	NA	NA	NA	NA	NA	NA	NA	NA	NA	NA	NA	NA	NA	NA
557	Population	Male	73	Primary	NA	NA	NA	NA	NA	No	NA	NA	NA	0.125	0.16	0.32	0.25	R0	M0	70-74	70-79	0.16	0.32	Moderate VI	Mild or no VI	New diagnosis	New diagnosis	NA	NA	NA	NA	NA	NA	NA	NA	NA	NA	NA	NA	NA	NA	NA	NA	NA
558	Population	Female	56	No education	NA	NA	NA	NA	NA	No	NA	NA	NA	0.63	0.63	NA	NA	R0	M0	55-59	50-59	0.63	0.63	Mild or no VI	Mild or no VI	New diagnosis	New diagnosis	NA	NA	NA	NA	NA	NA	NA	NA	NA	NA	NA	NA	NA	NA	NA	NA	NA
559	Population	Male	55	High	NA	NA	NA	NA	NA	No	NA	NA	NA	0.63	0.63	NA	NA	R0	M0	55-59	50-59	0.63	0.63	Mild or no VI	Mild or no VI	New diagnosis	New diagnosis	NA	NA	NA	NA	NA	NA	NA	NA	NA	NA	NA	NA	NA	NA	NA	NA	NA
560	Population	Female	71	Primary	NA	NA	NA	NA	NA	No	NA	NA	NA	0.63	0.63	NA	NA	R0	M0	70-74	70-79	0.63	0.63	Mild or no VI	Mild or no VI	New diagnosis	New diagnosis	NA	NA	NA	NA	NA	NA	NA	NA	NA	NA	NA	NA	NA	NA	NA	NA	NA
561	Population	Male	54	High	NA	NA	NA	NA	NA	No	1	Oral hypoglycemics	None	0.8	1	NA	NA	R0	M0	50-54	50-59	1	1	Mild or no VI	Mild or no VI	<5y	<5y	NA	NA	NA	NA	NA	NA	NA	NA	NA	NA	NA	NA	NA	NA	NA	NA	NA
562	Population	Female	51	No education	NA	NA	NA	NA	NA	No	NA	NA	NA	0.5	0.5	0.8	0.8	R0	M0	50-54	50-59	0.5	0.8	Mild or no VI	Mild or no VI	New diagnosis	New diagnosis	NA	NA	NA	NA	NA	NA	NA	NA	NA	NA	NA	NA	NA	NA	NA	NA	NA
563	Population	Male	52	Middle	NA	NA	NA	NA	NA	Yes	3	Oral hypoglycemics	None	0.8	1	NA	NA	R0	M0	50-54	50-59	1	1	Mild or no VI	Mild or no VI	<5y	<5y	NA	NA	NA	NA	NA	NA	NA	NA	NA	NA	NA	NA	NA	NA	NA	NA	NA
564	Population	Male	60	High	NA	NA	NA	NA	NA	No	NA	NA	NA	0.8	0.8	NA	NA	R0	M0	60-64	60-69	0.8	0.8	Mild or no VI	Mild or no VI	New diagnosis	New diagnosis	NA	NA	NA	NA	NA	NA	NA	NA	NA	NA	NA	NA	NA	NA	NA	NA	NA
565	Population	Female	63	No education	NA	NA	NA	NA	NA	Yes	4	Oral hypoglycemics	None	0.4	0.5	0.63	0.8	R1	M0	60-64	60-69	0.5	0.8	Mild or no VI	Mild or no VI	<5y	<5y	NA	NA	NA	NA	NA	NA	NA	NA	NA	NA	NA	NA	NA	NA	NA	NA	NA
566	Population	Female	71	Middle	NA	NA	NA	NA	NA	Yes	1	Oral hypoglycemics	None	0.63	0.63	NA	NA	R0	M0	70-74	70-79	0.63	0.63	Mild or no VI	Mild or no VI	<5y	<5y	NA	NA	NA	NA	NA	NA	NA	NA	NA	NA	NA	NA	NA	NA	NA	NA	NA
567	Population	Male	56	Primary	NA	NA	NA	NA	NA	No	NA	NA	NA	0.63	0.8	NA	NA	R0	M0	55-59	50-59	0.8	0.8	Mild or no VI	Mild or no VI	New diagnosis	New diagnosis	NA	NA	NA	NA	NA	NA	NA	NA	NA	NA	NA	NA	NA	NA	NA	NA	NA
568	Population	Female	55	No education	NA	NA	NA	NA	NA	No	NA	NA	NA	0.63	0.5	0.8	0.8	R0	M0	55-59	50-59	0.63	0.8	Mild or no VI	Mild or no VI	New diagnosis	New diagnosis	NA	NA	NA	NA	NA	NA	NA	NA	NA	NA	NA	NA	NA	NA	NA	NA	NA
569	Population	Female	73	No education	NA	NA	NA	NA	NA	No	NA	NA	NA	0.25	0.5	0.32	0.63	R0	M0	70-74	70-79	0.5	0.63	Mild or no VI	Mild or no VI	New diagnosis	New diagnosis	NA	NA	NA	NA	NA	NA	NA	NA	NA	NA	NA	NA	NA	NA	NA	NA	NA
570	Population	Male	55	No education	NA	NA	NA	NA	NA	No	NA	NA	NA	0.8	0.63	NA	NA	R0	M0	55-59	50-59	0.8	0.8	Mild or no VI	Mild or no VI	New diagnosis	New diagnosis	NA	NA	NA	NA	NA	NA	NA	NA	NA	NA	NA	NA	NA	NA	NA	NA	NA
571	Population	Male	63	Primary	NA	NA	NA	NA	NA	No	NA	NA	NA	0.63	1	NA	NA	R0	M0	60-64	60-69	1	1	Mild or no VI	Mild or no VI	New diagnosis	New diagnosis	NA	NA	NA	NA	NA	NA	NA	NA	NA	NA	NA	NA	NA	NA	NA	NA	NA
572	Population	Female	83	Primary	NA	NA	NA	NA	NA	No	NA	NA	NA	0.25	0.16	0.32	0.32	R0	M0	80-84	80-89	0.25	0.32	Moderate VI	Mild or no VI	New diagnosis	New diagnosis	NA	NA	NA	NA	NA	NA	NA	NA	NA	NA	NA	NA	NA	NA	NA	NA	NA
573	Population	Male	50	Primary	NA	NA	NA	NA	NA	Yes	1	Oral hypoglycemics	None	1	1	NA	NA	R1	M0	50-54	50-59	1	1	Mild or no VI	Mild or no VI	<5y	<5y	NA	NA	NA	NA	NA	NA	NA	NA	NA	NA	NA	NA	NA	NA	NA	NA	NA
574	Population	Female	66	No education	NA	NA	NA	NA	NA	Yes	6	Oral hypoglycemics	None	0.4	0.63	0.5	0.8	R0	M0	65-69	60-69	0.63	0.8	Mild or no VI	Mild or no VI	5-10y	5-14y	NA	NA	NA	NA	NA	NA	NA	NA	NA	NA	NA	NA	NA	NA	NA	NA	NA
575	Population	Female	76	No education	NA	NA	NA	NA	NA	No	NA	NA	NA	0.004	0.1	0.004	0.2	UG	UG	75-79	70-79	0.1	0.2	Moderate VI	Moderate VI	New diagnosis	New diagnosis	NA	NA	NA	NA	NA	NA	NA	NA	NA	NA	NA	NA	NA	NA	NA	NA	NA
576	Population	Male	79	Primary	NA	NA	NA	NA	NA	No	NA	NA	NA	0.16	0.079	0.25	0.2	R0	M0	75-79	70-79	0.16	0.25	Moderate VI	Moderate VI	New diagnosis	New diagnosis	NA	NA	NA	NA	NA	NA	NA	NA	NA	NA	NA	NA	NA	NA	NA	NA	NA
577	Population	Male	59	Primary	NA	NA	NA	NA	NA	No	NA	NA	NA	0.4	0.8	0.63	0.8	R0	M0	55-59	50-59	0.8	0.8	Mild or no VI	Mild or no VI	New diagnosis	New diagnosis	NA	NA	NA	NA	NA	NA	NA	NA	NA	NA	NA	NA	NA	NA	NA	NA	NA
578	Population	Male	65	Middle	NA	NA	NA	NA	NA	No	NA	NA	NA	0.5	0.5	1	1	R0	M0	65-69	60-69	0.5	1	Mild or no VI	Mild or no VI	New diagnosis	New diagnosis	NA	NA	NA	NA	NA	NA	NA	NA	NA	NA	NA	NA	NA	NA	NA	NA	NA
579	Population	Male	60	Primary	NA	NA	NA	NA	NA	No	NA	NA	NA	0.8	1	NA	NA	R0	M0	60-64	60-69	1	1	Mild or no VI	Mild or no VI	New diagnosis	New diagnosis	NA	NA	NA	NA	NA	NA	NA	NA	NA	NA	NA	NA	NA	NA	NA	NA	NA
580	Township	Female	88	No education	Farmer	1,2,3,4,5,6,7,8,9,10,11,12,13	Car	20	Out-of-pocket	Yes	10	Oral hypoglycemics	None	0.1	0.1	0.2	0.2	UG	UG	85-89	80-89	0.1	0.2	Moderate VI	Moderate VI	5-10y	5-14y	<=0.5h	1	1	1	1	1	1	1	1	1	1	1	1	1	11019	1	1
581	Township	Male	74	Middle	Farmer	3,4,5,6,7,8,9,10,11,12,13	Motorcycle	20	Insurance	Yes	10	Oral hypoglycemics	Eye drops	0.06	0.005	0.06	0.05	UG	UG	70-74	70-79	0.06	0.06	Severe VI	Severe VI	5-10y	5-14y	<=0.5h	0	0	1	1	1	1	1	1	1	1	1	1	1	780	0	3
583	Township	Female	72	Middle	Retired	3,4,5,6,7,9,10,11,12,13	Public transportation	15	Out-of-pocket	Yes	16	Oral hypoglycemics	None	0.4	0.5	0.6	0.6	R0	M0	70-74	70-79	0.5	0.6	Mild or no VI	Mild or no VI	11-20y	>=15y	<=0.5h	0	0	1	1	1	1	1	0	1	1	1	1	1	780	0	3
584	Township	Female	67	Middle	Worker	6,7,9,10,11,12,13	Public transportation	60	Insurance	Yes	12	Insulin	None	0.4	0.4	0.4	0.4	R0	M0	65-69	60-69	0.4	0.4	Mild or no VI	Mild or no VI	11-20y	5-14y	>0.5h	0	0	0	0	0	1	1	0	1	1	1	1	1	0	0	3
585	Township	Male	65	Middle	Retired	2,3,4,5,6,7,8,9,10,11,12,13	Motorcycle	15	Insurance	Yes	9	Oral hypoglycemics	None	0.6	0.5	0.6	0.5	R0	M0	65-69	60-69	0.6	0.6	Mild or no VI	Mild or no VI	5-10y	5-14y	<=0.5h	0	1	1	1	1	1	1	1	1	1	1	1	1	1019	0	2
586	Township	Female	61	Primary	Unemployed	3,4,5,6,7,9,10,11,12,13	Car	15	Insurance	Yes	9	Insulin	NA	0.2	0.1	0.2	0.12	UG	UG	60-64	60-69	0.2	0.2	Moderate VI	Moderate VI	5-10y	5-14y	<=0.5h	0	0	1	1	1	1	1	0	1	1	1	1	1	780	0	3
587	Township	Female	80	No education	Farmer	3,4,5,6,7,9,10,11,12,13	Public transportation	10	Insurance	No	NA	None	None	0.1	0.2	0.2	0.3	UG	UG	80-84	80-89	0.2	0.3	Moderate VI	Mild or no VI	New diagnosis	New diagnosis	<=0.5h	0	0	1	1	1	1	1	0	1	1	1	1	1	780	0	3
588	Township	Female	68	No education	Farmer	4,6,7,12	Motorcycle	20	Insurance	Yes	1	Oral hypoglycemics	None	0.4	0.4	0.5	0.5	R0	M0	65-69	60-69	0.4	0.5	Mild or no VI	Mild or no VI	<5y	<5y	<=0.5h	0	0	0	1	0	1	1	0	0	0	0	1	0	571	0	3
589	Township	Female	56	Primary	Farmer	1,3,4,5,6,7,8,9,10,11,12,13	Car	30	Insurance	Yes	23	Oral hypoglycemics	Eye drops	0.4	0.4	0.5	0.5	R2	M0	55-59	50-59	0.4	0.5	Mild or no VI	Mild or no VI	>20y	>=15y	<=0.5h	1	0	1	1	1	1	1	1	1	1	1	1	1	10780	1	1
590	Township	Female	50	Primary	Farmer	3,4,5,6,7,8,9,10,11,12,13	Motorcycle	30	Insurance	Yes	15	Insulin	Laser	0.5	0.5	0.6	0.6	R3	M0	50-54	50-59	0.5	0.6	Mild or no VI	Mild or no VI	11-20y	>=15y	<=0.5h	0	0	1	1	1	1	1	1	1	1	1	1	1	780	0	3
591	Township	Female	65	Primary	Unemployed	4,6,7,9,11,12,13	Motorcycle	40	Insurance	Yes	4	Insulin	None	0.2	0.1	0.2	0.1	R0	M0	65-69	60-69	0.2	0.2	Moderate VI	Moderate VI	<5y	<5y	>0.5h	0	0	0	1	0	1	1	0	1	0	1	1	1	571	0	3
592	Township	Male	67	Middle	Unemployed	1,2,3,4,5,6,7,8,9,10,12,13	Motorcycle	15	Insurance	Yes	15	Insulin	None	0.2	0.2	0.3	0.3	R0	M0	65-69	60-69	0.2	0.3	Moderate VI	Mild or no VI	11-20y	>=15y	<=0.5h	1	1	1	1	1	1	1	1	1	1	0	1	1	11019	1	1
593	Township	Female	64	Middle	Unemployed	3,5,6,7,8,9,10,11,12,13	Public transportation	60	Insurance	Yes	12	Oral hypoglycemics	None	0.3	0.2	0.3	0.2	R0	M0	60-64	60-69	0.3	0.3	Mild or no VI	Mild or no VI	11-20y	5-14y	>0.5h	0	0	1	0	1	1	1	1	1	1	1	1	1	209	0	3
594	Township	Male	56	Primary	Farmer	3,5,6,7,9,11,12	Public transportation	30	Out-of-pocket	Yes	4	Oral hypoglycemics	None	0.005	0.005	0.1	0.2	R0	M0	55-59	50-59	0.005	0.2	Blind	Moderate VI	<5y	<5y	<=0.5h	0	0	1	0	1	1	1	0	1	0	1	1	0	209	0	3
595	Township	Female	50	Primary	Farmer	4,7,9,12	Public transportation	60	Insurance	Yes	10	Oral hypoglycemics	None	0.4	0.4	0.4	0.4	UG	UG	50-54	50-59	0.4	0.4	Mild or no VI	Mild or no VI	5-10y	5-14y	>0.5h	0	0	0	1	0	0	1	0	1	0	0	1	0	571	0	3
596	Township	Male	53	Primary	Farmer	3,4,5,6,7,11,12	Motorcycle	45	Insurance	Yes	1	NA	None	0.2	0.5	0.2	0.6	R0	M0	50-54	50-59	0.5	0.6	Mild or no VI	Mild or no VI	<5y	<5y	>0.5h	0	0	1	1	1	1	1	0	0	0	1	1	0	780	0	3
598	Township	Female	83	No education	Unemployed	2,3,4,5,6,7,8,9,10,11,12,13	Car	50	Out-of-pocket	Yes	9	Oral hypoglycemics	Don't know	0.1	0.2	0.2	0.3	R0	M0	80-84	80-89	0.2	0.3	Moderate VI	Mild or no VI	5-10y	5-14y	>0.5h	0	1	1	1	1	1	1	1	1	1	1	1	1	1019	0	2
599	Township	Male	62	Primary	Retired	1,4,5,6,7,8,9,10,11,12	Motorcycle	10	Insurance	Yes	15	Insulin	None	0.5	0.5	0.6	0.6	R1	M0	60-64	60-69	0.5	0.6	Mild or no VI	Mild or no VI	11-20y	>=15y	<=0.5h	1	0	0	1	1	1	1	1	1	1	1	1	0	10571	1	1
600	Township	Female	69	Primary	Unemployed	1,2,3,5,6,7,8,9,10,11,12,13	Car	10	Out-of-pocket	Yes	7	Oral hypoglycemics	None	0.3	0.005	0.3	0.005	UG	UG	65-69	60-69	0.3	0.3	Mild or no VI	Mild or no VI	5-10y	5-14y	<=0.5h	1	1	1	0	1	1	1	1	1	1	1	1	1	10448	1	1
601	Township	Female	66	Primary	Farmer	2,3,5,6,7,8,9,10,11,12,13	Car	30	Insurance	Yes	13	Oral hypoglycemics	None	0.6	0.5	0.6	0.8	R0	M0	65-69	60-69	0.6	0.8	Mild or no VI	Mild or no VI	11-20y	5-14y	<=0.5h	0	1	1	0	1	1	1	1	1	1	1	1	1	448	0	3
602	Township	Male	55	Middle	Professional	1,2,3,4,5,6,7,8,9,10,11,12,13	Car	18	Insurance	Yes	3	Oral hypoglycemics	Eye drops	0.6	0.6	0.6	0.6	R0	M0	55-59	50-59	0.6	0.6	Mild or no VI	Mild or no VI	<5y	<5y	<=0.5h	1	1	1	1	1	1	1	1	1	1	1	1	1	11019	1	1
604	Township	Female	62	Primary	Unemployed	1,2,3,4,5,6,7,8,9,10,11,12,13	Public transportation	10	Insurance	Yes	8	Insulin	NA	0.4	0.3	0.5	0.4	R3	M0	60-64	60-69	0.4	0.5	Mild or no VI	Mild or no VI	5-10y	5-14y	<=0.5h	1	1	1	1	1	1	1	1	1	1	1	1	1	11019	1	1
605	Township	Female	66	Primary	Farmer	1,2,3,4,5,6,7,8,9,10,11,12,13	Car	20	Insurance	Yes	24	Insulin	NA	0.2	0.3	0.25	0.3	R0	M0	65-69	60-69	0.3	0.3	Mild or no VI	Mild or no VI	>20y	>=15y	<=0.5h	1	1	1	1	1	1	1	1	1	1	1	1	1	11019	1	1
606	Township	Male	56	Middle	Unemployed	1,2,3,4,5,6,7,8,9,10,11,12,13	Car	30	Insurance	Yes	10	Oral hypoglycemics	None	0.12	0.12	0.2	0.2	R1	M0	55-59	50-59	0.12	0.2	Moderate VI	Moderate VI	5-10y	5-14y	<=0.5h	1	1	1	1	1	1	1	1	1	1	1	1	1	11019	1	1
607	Township	Male	68	Primary	Unemployed	1,2,3,4,5,6,7,8,9,10,11,12	Public transportation	20	Insurance	Yes	10	Oral hypoglycemics	None	0.3	0.3	0.3	0.3	R1	M1	65-69	60-69	0.3	0.3	Mild or no VI	Mild or no VI	5-10y	5-14y	<=0.5h	1	1	1	1	1	1	1	1	1	1	1	1	0	11019	1	1
608	Township	Female	81	Primary	Retired	3,5,6,7,9,11,12,13	Car	15	Insurance	Yes	10	Insulin	None	0.2	0.1	0.2	0.1	R0	M0	80-84	80-89	0.2	0.2	Moderate VI	Moderate VI	5-10y	5-14y	<=0.5h	0	0	1	0	1	1	1	0	1	0	1	1	1	209	0	3
609	Township	Male	63	Middle	Retired	1,2,3,4,5,6,7,8,9,10,11,12,13	Motorcycle	10	Insurance	Yes	4	Oral hypoglycemics	None	0.6	0.6	0.6	0.6	R0	M0	60-64	60-69	0.6	0.6	Mild or no VI	Mild or no VI	<5y	<5y	<=0.5h	1	1	1	1	1	1	1	1	1	1	1	1	1	11019	1	1
610	Township	Male	54	Middle	Professional	1,2,3,4,5,6,7,8,9,10,11,12,13	Motorcycle	20	Insurance	Yes	8	Oral hypoglycemics	Eye drops	0.5	0.6	0.5	0.6	R1	M0	50-54	50-59	0.6	0.6	Mild or no VI	Mild or no VI	5-10y	5-14y	<=0.5h	1	1	1	1	1	1	1	1	1	1	1	1	1	11019	1	1
611	Township	Male	76	Primary	Retired	1,2,3,4,5,6,7,8,9,10,11,12,13	Car	10	Insurance	Yes	4	Oral hypoglycemics	Eye drops	0.4	0.3	0.5	0.4	R0	M0	75-79	70-79	0.4	0.5	Mild or no VI	Mild or no VI	<5y	<5y	<=0.5h	1	1	1	1	1	1	1	1	1	1	1	1	1	11019	1	1
612	Township	Male	78	High	Farmer	4,5,7,9,11,12,13	Car	15	Insurance	Yes	3	Insulin	None	1	1	1	1	R0	M0	75-79	70-79	1	1	Mild or no VI	Mild or no VI	<5y	<5y	<=0.5h	0	0	0	1	1	0	1	0	1	0	1	1	1	571	0	3
613	Township	Male	74	Middle	Farmer	3,6,7,9,10,13	Public transportation	20	Insurance	Yes	12	Insulin	Don't know	0.6	0.6	0.6	0.6	R0	M0	70-74	70-79	0.6	0.6	Mild or no VI	Mild or no VI	11-20y	5-14y	<=0.5h	0	0	1	0	0	1	1	0	1	1	0	0	1	209	0	3
614	Township	Female	65	No education	Farmer	3,4,5,6,7,8,9,10,11,12,13	Public transportation	15	Insurance	NA	10	Oral hypoglycemics	None	0.1	0.5	0.1	0.5	UG	UG	65-69	60-69	0.5	0.5	Mild or no VI	Mild or no VI	5-10y	5-14y	<=0.5h	0	0	1	1	1	1	1	1	1	1	1	1	1	780	0	3
615	Township	Female	75	No education	Farmer	3,4,5,6,7,8,9,10,11,12,13	Car	10	Insurance	Yes	23	Oral hypoglycemics	None	0.1	0.05	0.12	0.05	UG	UG	75-79	70-79	0.1	0.12	Moderate VI	Moderate VI	>20y	>=15y	<=0.5h	0	0	1	1	1	1	1	1	1	1	1	1	1	780	0	3
616	Township	Male	66	No education	Farmer	2,3,4,5,6,7,9,11,12,13	NA	35	Insurance	Yes	14	Oral hypoglycemics	None	0.2	0.3	0.4	0.5	R2	M1	65-69	60-69	0.3	0.5	Mild or no VI	Mild or no VI	11-20y	5-14y	>0.5h	0	1	1	1	1	1	1	0	1	0	1	1	1	1019	0	2
617	Township	Female	68	Primary	Farmer	4,5,6,11,12	Car	60	Out-of-pocket	No	NA	NA	None	0.6	0.8	0.6	0.8	R0	M0	65-69	60-69	0.8	0.8	Mild or no VI	Mild or no VI	New diagnosis	New diagnosis	>0.5h	0	0	0	1	1	1	0	0	0	0	1	1	0	571	0	3
618	Township	Male	61	High	Retired	1,2,3,4,5,6,7,8,9,10,11,12,13	NA	10	Insurance	NA	13	Oral hypoglycemics	Eye drops	0.5	0.4	0.6	0.6	R0	M0	60-64	60-69	0.5	0.6	Mild or no VI	Mild or no VI	11-20y	5-14y	<=0.5h	1	1	1	1	1	1	1	1	1	1	1	1	1	11019	1	1
620	Township	Female	62	Primary	Farmer	2,3,4,5,6,7,8,9,11,12,13	Public transportation	15	Insurance	NA	NA	NA	None	0.8	0.8	0.8	0.8	R0	M0	60-64	60-69	0.8	0.8	Mild or no VI	Mild or no VI	NA	NA	<=0.5h	0	1	1	1	1	1	1	1	1	0	1	1	1	1019	0	2
621	Township	Male	73	Primary	Unemployed	3,4,5,6,7,9,10,11,12,13	Motorcycle	40	Insurance	Yes	1	Insulin	None	0.5	0.5	0.6	0.6	R0	M0	70-74	70-79	0.5	0.6	Mild or no VI	Mild or no VI	<5y	<5y	>0.5h	0	0	1	1	1	1	1	0	1	1	1	1	1	780	0	3
622	Township	Male	51	Middle	Professional	1,2,3,4,5,6,7,8,9,10,11,12,13	Car	10	Insurance	Yes	NA	Oral hypoglycemics	None	0.8	0.7	0.8	0.7	R1	M0	50-54	50-59	0.8	0.8	Mild or no VI	Mild or no VI	NA	NA	<=0.5h	1	1	1	1	1	1	1	1	1	1	1	1	1	11019	1	1
623	Township	Female	73	Primary	Unemployed	1,3,4,5,7,9,11,12	Car	30	Insurance	Yes	4	Oral hypoglycemics	None	0.15	0.25	0.25	0.25	R0	M0	70-74	70-79	0.25	0.25	Moderate VI	Moderate VI	<5y	<5y	<=0.5h	1	0	1	1	1	0	1	0	1	0	1	1	0	10780	1	1
624	Township	Male	62	Primary	Retired	1,3,4,5,6,8,9,10,11,12,13	Car	20	Insurance	Yes	26	Insulin	None	0.6	0.3	0.8	0.6	R0	M0	60-64	60-69	0.6	0.8	Mild or no VI	Mild or no VI	>20y	>=15y	<=0.5h	1	0	1	1	1	1	0	1	1	1	1	1	1	10780	1	1
625	Township	Female	51	Primary	Farmer	3,4,5,6,7,9,11,12,13	Public transportation	60	Insurance	Yes	5	Oral hypoglycemics	None	0.8	0.8	0.8	0.8	R0	M0	50-54	50-59	0.8	0.8	Mild or no VI	Mild or no VI	5-10y	5-14y	>0.5h	0	0	1	1	1	1	1	0	1	0	1	1	1	780	0	3
626	Township	Female	62	Primary	Farmer	4,5,6,7,9,11,12,13	Public transportation	30	Out-of-pocket	Yes	11	Oral hypoglycemics	Don't know	0.3	0.2	0.4	0.3	R0	M0	60-64	60-69	0.3	0.4	Mild or no VI	Mild or no VI	11-20y	5-14y	<=0.5h	0	0	0	1	1	1	1	0	1	0	1	1	1	571	0	3
627	Township	Male	63	Primary	Farmer	3,4,5,6,8,9,10,11,12,13	Public transportation	30	Insurance	Yes	5	Insulin	None	0.08	0.02	0.08	0.02	R0	M0	60-64	60-69	0.08	0.08	Severe VI	Severe VI	5-10y	5-14y	<=0.5h	0	0	1	1	1	1	0	1	1	1	1	1	1	780	0	3
629	Township	Female	56	High	Retired	3,4,5,6,8,9,10,11,12,13	Motorcycle	99	Insurance	Yes	20	NA	NA	0.2	0.3	0.2	0.3	R3	M0	55-59	50-59	0.3	0.3	Mild or no VI	Mild or no VI	11-20y	>=15y	>0.5h	0	0	1	1	1	1	0	1	1	1	1	1	1	780	0	3
633	Township	Male	85	High	Retired	1,2,3,4,5,6,7,8,9,10,11,12,13	Car	25	Insurance	Yes	2	Oral hypoglycemics	None	0.25	0.3	0.5	0.6	UG	UG	85-89	80-89	0.3	0.6	Mild or no VI	Mild or no VI	<5y	<5y	<=0.5h	1	1	1	1	1	1	1	1	1	1	1	1	1	11019	1	1
634	Township	Female	66	Primary	Farmer	1,5,6,7,8,9,10,11,12,13	Car	20	Insurance	Yes	5	Insulin	None	0.4	0.4	0.4	0.4	R0	M0	65-69	60-69	0.4	0.4	Mild or no VI	Mild or no VI	5-10y	5-14y	<=0.5h	1	0	0	0	1	1	1	1	1	1	1	1	1	10000	1	1
635	Township	Male	61	Middle	Farmer	3,4,5,6,8,9,10,11,12,13	Public transportation	30	Insurance	Yes	1	Oral hypoglycemics	None	0.6	0.6	0.8	0.8	R0	M0	60-64	60-69	0.6	0.8	Mild or no VI	Mild or no VI	<5y	<5y	<=0.5h	0	0	1	1	1	1	0	1	1	1	1	1	1	780	0	3
637	Township	Male	57	Primary	Unemployed	1,3,4,5,6,7,9,10,11,12	Public transportation	30	Insurance	Yes	20	Oral hypoglycemics	None	0.4	0.5	0.4	0.5	R2	M1	55-59	50-59	0.5	0.5	Mild or no VI	Mild or no VI	11-20y	>=15y	<=0.5h	1	0	1	1	1	1	1	0	1	1	1	1	0	10780	1	1
638	Township	Male	61	Primary	Farmer	1,2,3,4,5,6,7,9,11,12,13	Car	30	Insurance	Yes	14	Oral hypoglycemics	None	0.6	0.7	0.8	0.8	R1	M0	60-64	60-69	0.7	0.8	Mild or no VI	Mild or no VI	11-20y	5-14y	<=0.5h	1	1	1	1	1	1	1	0	1	0	1	1	1	11019	1	1
639	Township	Female	64	Primary	Retired	2,3,4,5,6,7,8,9,10,11,12,13	Public transportation	20	Out-of-pocket	Yes	8	Oral hypoglycemics	None	0.2	0.2	0.25	0.3	R0	M0	60-64	60-69	0.2	0.3	Moderate VI	Mild or no VI	5-10y	5-14y	<=0.5h	0	1	1	1	1	1	1	1	1	1	1	1	1	1019	0	2
640	Township	Male	53	Middle	Unemployed	1,2,3,4,6,7,8,9,10,11	Car	40	Insurance	Yes	25	Insulin	Laser	0.1	0.1	0.1	0.1	R2	M0	50-54	50-59	0.1	0.1	Moderate VI	Moderate VI	>20y	>=15y	>0.5h	1	1	1	1	0	1	1	1	1	1	1	0	0	11019	1	1
641	Township	Female	51	High	Unemployed	2,3,4,5,6,7,8,9,10,11,12,13	Car	15	Insurance	Yes	4	Insulin	None	0.8	0.8	0.8	0.8	R1	M0	50-54	50-59	0.8	0.8	Mild or no VI	Mild or no VI	<5y	<5y	<=0.5h	0	1	1	1	1	1	1	1	1	1	1	1	1	1019	0	2
642	Township	Female	57	Primary	Farmer	2,3,4,5,6,7,9,11,12,13	Public transportation	40	Out-of-pocket	Yes	13	Oral hypoglycemics	Don't know	0.4	0.3	0.5	0.4	R0	M0	55-59	50-59	0.4	0.5	Mild or no VI	Mild or no VI	11-20y	5-14y	>0.5h	0	1	1	1	1	1	1	0	1	0	1	1	1	1019	0	2
643	Township	Female	62	Middle	Unemployed	1,3,4,5,6,7,9,10,11,12	Walk	15	Insurance	Yes	20	Insulin	NA	0.4	0.02	0.4	0.02	R3	M0	60-64	60-69	0.4	0.4	Mild or no VI	Mild or no VI	11-20y	>=15y	<=0.5h	1	0	1	1	1	1	1	0	1	1	1	1	0	10780	1	1
644	Township	Female	61	Primary	Farmer	3,4,5,6,8,9,10,11,12,13	Public transportation	20	Insurance	Yes	13	Oral hypoglycemics	None	0.6	0.7	0.8	0.8	R0	M0	60-64	60-69	0.7	0.8	Mild or no VI	Mild or no VI	11-20y	5-14y	<=0.5h	0	0	1	1	1	1	0	1	1	1	1	1	1	780	0	3
645	Township	Female	60	Primary	Farmer	3,4,5,6,8,9,10,11,12,13	Public transportation	45	Out-of-pocket	Yes	14	Oral hypoglycemics	None	0.3	0.3	0.6	0.5	R1	M0	60-64	60-69	0.3	0.6	Mild or no VI	Mild or no VI	11-20y	5-14y	>0.5h	0	0	1	1	1	1	0	1	1	1	1	1	1	780	0	3
646	Township	Female	61	Primary	Unemployed	2,3,4,5,6,7,8,9,10,11,12,13	Motorcycle	30	Insurance	Yes	1	Oral hypoglycemics	None	0.05	0.02	0.05	0.02	R1	M0	60-64	60-69	0.05	0.05	Severe VI	Severe VI	<5y	<5y	<=0.5h	0	1	1	1	1	1	1	1	1	1	1	1	1	1019	0	2
647	Township	Female	76	Middle	Retired	1,2,3,4,5,6,7,8,9,10,11,12,13	Car	15	Insurance	Yes	10	Oral hypoglycemics	None	0.1	0.05	0.15	0.05	UG	UG	75-79	70-79	0.1	0.15	Moderate VI	Moderate VI	5-10y	5-14y	<=0.5h	1	1	1	1	1	1	1	1	1	1	1	1	1	11019	1	1
648	Township	Female	65	Primary	Retired	3,4,5,6,8,9,10,11,12,13	Motorcycle	30	Insurance	Yes	1	Oral hypoglycemics	None	0.3	0.3	0.5	0.5	R0	M0	65-69	60-69	0.3	0.5	Mild or no VI	Mild or no VI	<5y	<5y	<=0.5h	0	0	1	1	1	1	0	1	1	1	1	1	1	780	0	3
650	Township	Female	66	No education	Farmer	4,5,6,8,9,10,11,12,13	Motorcycle	60	Insurance	Yes	9	Insulin	None	0.4	0.4	0.6	0.6	R0	M0	65-69	60-69	0.4	0.6	Mild or no VI	Mild or no VI	5-10y	5-14y	>0.5h	0	0	0	1	1	1	0	1	1	1	1	1	1	571	0	3
651	Township	Male	54	Middle	Professional	3,4,5,6,7,8,9,10,11,12,13	Public transportation	15	Insurance	Yes	20	Oral hypoglycemics	Eye drops	0.2	0.3	0.4	0.4	R1	M0	50-54	50-59	0.3	0.4	Mild or no VI	Mild or no VI	11-20y	>=15y	<=0.5h	0	0	1	1	1	1	1	1	1	1	1	1	1	780	0	3
652	Township	Male	70	Primary	Farmer	2,3,4,5,6,7,8,9,10,11,12,13	Car	40	Out-of-pocket	Yes	4	Oral hypoglycemics	Don't know	0.4	0.3	0.4	0.3	R0	M0	70-74	70-79	0.4	0.4	Mild or no VI	Mild or no VI	<5y	<5y	>0.5h	0	1	1	1	1	1	1	1	1	1	1	1	1	1019	0	2
653	Township	Male	72	Primary	Retired	2,3,5,6,7,8,9,10,11,12,13	Motorcycle	30	Insurance	Yes	25	Insulin	None	0.6	0.6	0.6	0.6	R0	M0	70-74	70-79	0.6	0.6	Mild or no VI	Mild or no VI	>20y	>=15y	<=0.5h	0	1	1	0	1	1	1	1	1	1	1	1	1	448	0	3
654	Township	Male	73	No education	Farmer	3,4,5,6,7,8,9,10,11,12,13	Public transportation	10	Insurance	Yes	12	Oral hypoglycemics	None	0.4	0.5	0.6	0	R1	M0	70-74	70-79	0.5	0.6	Mild or no VI	Mild or no VI	11-20y	5-14y	<=0.5h	0	0	1	1	1	1	1	1	1	1	1	1	1	780	0	3
655	Township	Male	62	Middle	Farmer	2,3,4,5,6,7,8,9,10,11,12,13	Car	12	Insurance	Yes	3	Oral hypoglycemics	None	0.8	0.6	0.8	0.6	R0	M0	60-64	60-69	0.8	0.8	Mild or no VI	Mild or no VI	<5y	<5y	<=0.5h	0	1	1	1	1	1	1	1	1	1	1	1	1	1019	0	2
656	Township	Female	66	Primary	Farmer	2,3,4,5,6,7,8,9,11,12,13	Public transportation	30	Insurance	Yes	8	Oral hypoglycemics	None	0.6	0.6	0.6	0.6	R0	M0	65-69	60-69	0.6	0.6	Mild or no VI	Mild or no VI	5-10y	5-14y	<=0.5h	0	1	1	1	1	1	1	1	1	0	1	1	1	1019	0	2
657	Township	Female	61	Primary	Farmer	3,4,5,6,7,8,9,10,11,12,13	Public transportation	20	Out-of-pocket	NA	8	Oral hypoglycemics	Don't know	0.2	0.1	0.2	0.1	UG	UG	60-64	60-69	0.2	0.2	Moderate VI	Moderate VI	5-10y	5-14y	<=0.5h	0	0	1	1	1	1	1	1	1	1	1	1	1	780	0	3
658	Township	Male	71	No education	Farmer	2,3,4,5,6,7,8,9,10,11,12,13	Car	40	Insurance	NA	NA	NA	None	0.2	0.3	0.5	0.4	R0	M0	70-74	70-79	0.3	0.5	Mild or no VI	Mild or no VI	NA	NA	>0.5h	0	1	1	1	1	1	1	1	1	1	1	1	1	1019	0	2
659	Township	Female	60	High	Farmer	1,3,4,5,6,7,8,9,10,11,12,13	Motorcycle	10	Insurance	Yes	10	Insulin	None	0.8	0.8	0.8	0.8	R0	M0	60-64	60-69	0.8	0.8	Mild or no VI	Mild or no VI	5-10y	5-14y	<=0.5h	1	0	1	1	1	1	1	1	1	1	1	1	1	10780	1	1
660	Township	Male	65	No education	Farmer	4,5,6,8,9,10,11,12,13	Public transportation	30	Insurance	Yes	1	Oral hypoglycemics	None	0.8	0.8	0.8	0.8	R1	M0	65-69	60-69	0.8	0.8	Mild or no VI	Mild or no VI	<5y	<5y	<=0.5h	0	0	0	1	1	1	0	1	1	1	1	1	1	571	0	3
661	Township	Female	67	Middle	Retired	3,4,7,9,11,12,13	Public transportation	60	Insurance	Yes	5	Oral hypoglycemics	None	1	1	1	1	R0	M0	65-69	60-69	1	1	Mild or no VI	Mild or no VI	5-10y	5-14y	>0.5h	0	0	1	1	0	0	1	0	1	0	1	1	1	780	0	3
662	Township	Male	69	Middle	Retired	3,4,5,6,7,9,11,12,13	Public transportation	20	Insurance	Yes	4	Oral hypoglycemics	Eye drops	0.5	0.6	0.9	0.8	R0	M0	65-69	60-69	0.6	0.9	Mild or no VI	Mild or no VI	<5y	<5y	<=0.5h	0	0	1	1	1	1	1	0	1	0	1	1	1	780	0	3
663	Township	Male	67	Primary	Retired	1,3,5,6,7,9,11,12,13	Car	20	Insurance	Yes	21	NA	None	0.4	0.5	0.4	0.5	R0	M0	65-69	60-69	0.5	0.5	Mild or no VI	Mild or no VI	>20y	>=15y	<=0.5h	1	0	1	0	1	1	1	0	1	0	1	1	1	10209	1	1
664	Township	Male	66	Middle	Retired	1,2,3,4,5,6,7,8,9,10,11,12,13	Car	10	Insurance	Yes	8	NA	None	0.5	0.5	0.5	0.5	R0	M0	65-69	60-69	0.5	0.5	Mild or no VI	Mild or no VI	5-10y	5-14y	<=0.5h	1	1	1	1	1	1	1	1	1	1	1	1	1	11019	1	1
665	Township	Female	58	Middle	Professional	1,2,3,4,5,6,7,8,9,10,11,12,13	Public transportation	12	Insurance	Yes	4	Oral hypoglycemics	Eye drops	0.5	0.4	0.5	0.5	R2	M0	55-59	50-59	0.5	0.5	Mild or no VI	Mild or no VI	<5y	<5y	<=0.5h	1	1	1	1	1	1	1	1	1	1	1	1	1	11019	1	1
666	Township	Male	60	Collage/University	Retired	1,2,3,4,5,6,7,8,9,10,11,12,13	Car	5	Insurance	Yes	19	Oral hypoglycemics	Eye drops	0.6	0.7	0.8	0.8	R0	M0	60-64	60-69	0.7	0.8	Mild or no VI	Mild or no VI	11-20y	>=15y	<=0.5h	1	1	1	1	1	1	1	1	1	1	1	1	1	11019	1	1
667	Township	Male	59	Middle	Professional	2,3,4,5,6,7,8,9,10,11,12,13	Public transportation	35	Insurance	Yes	1	Oral hypoglycemics	None	0.6	0.8	0.6	0.8	R1	M0	55-59	50-59	0.8	0.8	Mild or no VI	Mild or no VI	<5y	<5y	>0.5h	0	1	1	1	1	1	1	1	1	1	1	1	1	1019	0	2
668	Township	Female	71	Primary	Farmer	3,4,5,6,9,11,12,13	Car	35	Insurance	Yes	3	Oral hypoglycemics	None	0.4	0.4	0.5	0.6	R2	M0	70-74	70-79	0.4	0.6	Mild or no VI	Mild or no VI	<5y	<5y	>0.5h	0	0	1	1	1	1	0	0	1	0	1	1	1	780	0	3
669	Township	Male	73	No education	Farmer	1,2,3,4,5,6,7,8,9,10,11,12,13	Car	10	Insurance	Yes	20	Oral hypoglycemics	None	0.1	0.12	0.12	0.2	UG	UG	70-74	70-79	0.12	0.2	Moderate VI	Moderate VI	11-20y	>=15y	<=0.5h	1	1	1	1	1	1	1	1	1	1	1	1	1	11019	1	1
670	Township	Male	67	No education	Farmer	2,3,4,5,6,7,8,9,10,11,12,13	Public transportation	15	Insurance	Yes	18	Oral hypoglycemics	None	0.15	0.2	0.4	0.4	UG	UG	65-69	60-69	0.2	0.4	Moderate VI	Mild or no VI	11-20y	>=15y	<=0.5h	0	1	1	1	1	1	1	1	1	1	1	1	1	1019	0	2
671	Township	Male	76	Primary	Farmer	1,2,3,4,5,6,7,8,9,10,11,12,13	Car	15	Insurance	Yes	2	Oral hypoglycemics	None	0.4	0.4	0.5	0.5	R0	M0	75-79	70-79	0.4	0.5	Mild or no VI	Mild or no VI	<5y	<5y	<=0.5h	1	1	1	1	1	1	1	1	1	1	1	1	1	11019	1	1
674	Township	Female	60	High	Retired	1,2,3,4,5,6,7,8,9,10,11,12,13	Car	20	Insurance	Yes	12	Oral hypoglycemics	None	0.8	0.8	0.8	0.8	R0	M0	60-64	60-69	0.8	0.8	Mild or no VI	Mild or no VI	11-20y	5-14y	<=0.5h	1	1	1	1	1	1	1	1	1	1	1	1	1	11019	1	1
675	Township	Male	50	Middle	Farmer	2,3,4,5,6,7,8,9,10,11,12,13	Motorcycle	10	Insurance	Yes	12	Insulin	None	0.5	0.5	0.6	0.6	R2	M1	50-54	50-59	0.5	0.6	Mild or no VI	Mild or no VI	11-20y	5-14y	<=0.5h	0	1	1	1	1	1	1	1	1	1	1	1	1	1019	0	2
676	Township	Male	56	Middle	Farmer	1,2,3,4,5,6,7,8,9,10,11,12,13	Walk	20	Insurance	Yes	7	Insulin	None	0.6	0.6	0.8	0.8	R1	M1	55-59	50-59	0.6	0.8	Mild or no VI	Mild or no VI	5-10y	5-14y	<=0.5h	1	1	1	1	1	1	1	1	1	1	1	1	1	11019	1	1
677	Township	Female	58	High	Professional	1,2,3,4,5,6,7,8,9,10,11,12,13	Motorcycle	20	Insurance	Yes	19	Oral hypoglycemics	None	0.6	0.6	0.8	0.8	R0	M0	55-59	50-59	0.6	0.8	Mild or no VI	Mild or no VI	11-20y	>=15y	<=0.5h	1	1	1	1	1	1	1	1	1	1	1	1	1	11019	1	1
678	Township	Male	75	No education	Farmer	3,4,5,6,7,9,11,12,13	Public transportation	15	Insurance	NA	8	Oral hypoglycemics	None	0.2	0.3	0.4	0.5	R1	M0	75-79	70-79	0.3	0.5	Mild or no VI	Mild or no VI	5-10y	5-14y	<=0.5h	0	0	1	1	1	1	1	0	1	0	1	1	1	780	0	3
679	Township	Female	69	Middle	Farmer	1,3,5,6,7,8,9,10,11,12,13	Public transportation	50	Insurance	Yes	10	Oral hypoglycemics	None	0.3	0.3	0.5	9.5	R1	M0	65-69	60-69	0.3	NA	Mild or no VI	NA	5-10y	5-14y	>0.5h	1	0	1	0	1	1	1	1	1	1	1	1	1	10209	1	1
680	Township	Female	59	Middle	Retired	3,4,5,6,7,9,11,12,13	Public transportation	20	Insurance	Yes	4	Oral hypoglycemics	None	0.6	0.7	0.6	0.7	R0	M0	55-59	50-59	0.7	0.7	Mild or no VI	Mild or no VI	<5y	<5y	<=0.5h	0	0	1	1	1	1	1	0	1	0	1	1	1	780	0	3
681	Township	Male	65	Primary	Farmer	2,3,5,6,7,8,9,10,11,12,13	Public transportation	40	Insurance	Yes	3	Oral hypoglycemics	None	0.6	0.6	0.6	0.6	R0	M0	65-69	60-69	0.6	0.6	Mild or no VI	Mild or no VI	<5y	<5y	>0.5h	0	1	1	0	1	1	1	1	1	1	1	1	1	448	0	3
682	Township	Female	52	Primary	Professional	1,3,4,5,6,7,9,10,11,12,13	Public transportation	35	Insurance	NA	NA	None	None	0.8	0.8	0.8	0.8	R0	M0	50-54	50-59	0.8	0.8	Mild or no VI	Mild or no VI	NA	NA	>0.5h	1	0	1	1	1	1	1	0	1	1	1	1	1	10780	1	1
683	Township	Male	61	Primary	Farmer	4,5,6,7,8,9,10,11,12,13	Public transportation	30	Insurance	Yes	2	Insulin	Eye drops	0.8	0.8	0.8	0.8	R0	M0	60-64	60-69	0.8	0.8	Mild or no VI	Mild or no VI	<5y	<5y	<=0.5h	0	0	0	1	1	1	1	1	1	1	1	1	1	571	0	3
684	Township	Male	59	Middle	Unemployed	1,3,4,5,6,7,8,9,10,11,12	Car	20	Insurance	Yes	11	Oral hypoglycemics	Surgery	0.12	0.12	0.12	0.12	R3	M1	55-59	50-59	0.12	0.12	Moderate VI	Moderate VI	11-20y	5-14y	<=0.5h	1	0	1	1	1	1	1	1	1	1	1	1	0	10780	1	1
685	Township	Male	68	Primary	Farmer	3,4,6,7,9,11,12,13	Public transportation	30	Insurance	Yes	NA	Oral hypoglycemics	None	0.2	0.4	0.3	0.5	R1	M0	65-69	60-69	0.4	0.5	Mild or no VI	Mild or no VI	NA	NA	<=0.5h	0	0	1	1	0	1	1	0	1	0	1	1	1	780	0	3
686	Township	Female	75	High	Retired	1,2,3,4,5,6,7,8,9,10,11,12	Car	35	Insurance	Yes	1	Oral hypoglycemics	None	0.3	0.4	0.3	0.4	R1	M0	75-79	70-79	0.4	0.4	Mild or no VI	Mild or no VI	<5y	<5y	>0.5h	1	1	1	1	1	1	1	1	1	1	1	1	0	11019	1	1
687	Township	Female	75	High	Retired	1,3,4,5,6,7,8,9,10,11,12	Car	15	Insurance	Yes	3	Oral hypoglycemics	None	0.5	0.5	0.5	0.5	R1	M0	75-79	70-79	0.5	0.5	Mild or no VI	Mild or no VI	<5y	<5y	<=0.5h	1	0	1	1	1	1	1	1	1	1	1	1	0	10780	1	1
688	Township	Female	84	Primary	Unemployed	1,3,4,5,6,7,8,9,10,11,12	Car	30	Insurance	Yes	6	Oral hypoglycemics	None	0.1	0.25	0.1	0.25	UG	UG	80-84	80-89	0.25	0.25	Moderate VI	Moderate VI	5-10y	5-14y	<=0.5h	1	0	1	1	1	1	1	1	1	1	1	1	0	10780	1	1
689	Township	Female	61	Middle	Farmer	1,2,3,4,5,6,7,8,9,10,11,12,13	Motorcycle	15	Insurance	Yes	14	Insulin	None	0.6	0.6	0.6	0.6	R1	M0	60-64	60-69	0.6	0.6	Mild or no VI	Mild or no VI	11-20y	5-14y	<=0.5h	1	1	1	1	1	1	1	1	1	1	1	1	1	11019	1	1
690	Township	Female	67	No education	Unemployed	3,6,7,11,12,13	Motorcycle	40	Insurance	Yes	15	Oral hypoglycemics	None	0.3	0.3	0.3	0.3	R0	M0	65-69	60-69	0.3	0.3	Mild or no VI	Mild or no VI	11-20y	>=15y	>0.5h	0	0	1	0	0	1	1	0	0	0	1	1	1	209	0	3
691	Township	Female	56	Primary	Farmer	3,4,5,6,7,8,9,10,11,12,13	Motorcycle	40	Insurance	Yes	1	Oral hypoglycemics	None	0.4	0.4	0.6	0.6	R0	M0	55-59	50-59	0.4	0.6	Mild or no VI	Mild or no VI	<5y	<5y	>0.5h	0	0	1	1	1	1	1	1	1	1	1	1	1	780	0	3
692	Township	Female	76	Primary	Farmer	2,3,5,6,7,9,10,11,12,13	Motorcycle	10	Insurance	Yes	23	Oral hypoglycemics	None	0.15	0.2	0.3	0.4	UG	UG	75-79	70-79	0.2	0.4	Moderate VI	Mild or no VI	>20y	>=15y	<=0.5h	0	1	1	0	1	1	1	0	1	1	1	1	1	448	0	3
693	Township	Male	67	Primary	Farmer	2,3,5,6,7,9,10,11,12,13	Public transportation	5	Insurance	Yes	2	Oral hypoglycemics	None	0.6	0.5	0.6	0.5	R0	M0	65-69	60-69	0.6	0.6	Mild or no VI	Mild or no VI	<5y	<5y	<=0.5h	0	1	1	0	1	1	1	0	1	1	1	1	1	448	0	3
694	Township	Female	77	Primary	Farmer	3,5,6,7,9,10,11,12,13	Public transportation	15	Out-of-pocket	NA	13	Oral hypoglycemics	None	0.1	0.05	0.15	0.2	R1	M0	75-79	70-79	0.1	0.2	Moderate VI	Moderate VI	11-20y	5-14y	<=0.5h	0	0	1	0	1	1	1	0	1	1	1	1	1	209	0	3
695	Township	Male	56	Middle	Professional	1,2,3,4,5,6,7,8,9,10,11,12,13	Public transportation	10	Insurance	Yes	4	Insulin	NA	0.3	0.2	0.4	0.3	R3	M1	55-59	50-59	0.3	0.4	Mild or no VI	Mild or no VI	<5y	<5y	<=0.5h	1	1	1	1	1	1	1	1	1	1	1	1	1	11019	1	1
696	Township	Female	70	Primary	Unemployed	2,3,5,6,7,9,11,12,13	Car	60	Insurance	Yes	4	Oral hypoglycemics	Don't know	0.4	0.3	0.5	0.4	R0	M0	70-74	70-79	0.4	0.5	Mild or no VI	Mild or no VI	<5y	<5y	>0.5h	0	1	1	0	1	1	1	0	1	0	1	1	1	448	0	3
697	Township	Male	63	Primary	Unemployed	3,4,5,6,7,8,9,10,11,12,13	Public transportation	15	Out-of-pocket	Yes	4	Oral hypoglycemics	None	0.5	0.6	NA	NA	R0	M0	60-64	60-69	0.6	0.6	Mild or no VI	Mild or no VI	<5y	<5y	<=0.5h	0	0	1	1	1	1	1	1	1	1	1	1	1	780	0	3
698	Township	Male	57	Middle	Professional	2,3,4,5,6,7,8,9,10,11,12,13	Car	20	Insurance	NA	8	Oral hypoglycemics	Don't know	0.6	0.7	NA	NA	R0	M0	55-59	50-59	0.7	0.7	Mild or no VI	Mild or no VI	5-10y	5-14y	<=0.5h	0	1	1	1	1	1	1	1	1	1	1	1	1	1019	0	2
699	Township	Female	60	Primary	Farmer	1,2,3,4,5,6,7,8,9,10,11,12,13	Car	10	Insurance	No	0	Insulin	None	0.6	0.6	0.6	0.6	R0	M0	60-64	60-69	0.6	0.6	Mild or no VI	Mild or no VI	<5y	<5y	<=0.5h	1	1	1	1	1	1	1	1	1	1	1	1	1	11019	1	1
700	Township	Male	55	Primary	Farmer	2,3,4,5,6,7,8,9,10,11,12,13	Motorcycle	30	Insurance	Yes	1	Insulin	None	0.2	0.005	0.2	0.005	UG	UG	55-59	50-59	0.2	0.2	Moderate VI	Moderate VI	<5y	<5y	<=0.5h	0	1	1	1	1	1	1	1	1	1	1	1	1	1019	0	2
701	Township	Male	53	Primary	Farmer	2,3,4,5,6,7,8,9,10,11,12,13	Public transportation	20	Insurance	Yes	3	Insulin	None	0.5	0.5	0.6	0.6	R0	M0	50-54	50-59	0.5	0.6	Mild or no VI	Mild or no VI	<5y	<5y	<=0.5h	0	1	1	1	1	1	1	1	1	1	1	1	1	1019	0	2
702	Township	Male	85	High	Retired	1,2,3,4,5,6,7,8,9,10,11,12,13	Car	20	Insurance	Yes	30	Insulin	Laser	0.3	0.005	0.4	0.005	UG	UG	85-89	80-89	0.3	0.4	Mild or no VI	Mild or no VI	>20y	>=15y	<=0.5h	1	1	1	1	1	1	1	1	1	1	1	1	1	11019	1	1
703	Township	Female	53	Primary	Farmer	3,4,5,6,7,8,9,10,11,12,13	Public transportation	40	Insurance	Yes	2	Oral hypoglycemics	None	0.8	0.6	0.8	0.6	R0	M0	50-54	50-59	0.8	0.8	Mild or no VI	Mild or no VI	<5y	<5y	>0.5h	0	0	1	1	1	1	1	1	1	1	1	1	1	780	0	3
704	Township	Male	63	Middle	Retired	4,5,6,7,9,10,11,12,13	Public transportation	30	Insurance	Yes	15	Insulin	Don't know	0.5	0.4	0.5	0.4	R1	M0	60-64	60-69	0.5	0.5	Mild or no VI	Mild or no VI	11-20y	>=15y	<=0.5h	0	0	0	1	1	1	1	0	1	1	1	1	1	571	0	3
705	Township	Male	56	High	NA	1,2,3,4,5,6,7,8,9,10,11,12,13	Walk	15	Insurance	Yes	15	Oral hypoglycemics	Eye drops	0.005	0.005	0.005	0.005	UG	UG	55-59	50-59	0.005	0.005	Blind	Blind	11-20y	>=15y	<=0.5h	1	1	1	1	1	1	1	1	1	1	1	1	1	11019	1	1
706	Township	Female	53	Middle	Unemployed	2,3,4,5,6,7,8,9,10,11,12,13	Public transportation	30	Insurance	Yes	5	Insulin	None	0.1	0.1	0.8	0.8	R0	M0	50-54	50-59	0.1	0.8	Moderate VI	Mild or no VI	5-10y	5-14y	<=0.5h	0	1	1	1	1	1	1	1	1	1	1	1	1	1019	0	2
707	Township	Female	54	No education	Unemployed	3,4,5,6,7,8,9,11,12	Motorcycle	60	Insurance	Yes	10	Insulin	None	0.4	0.25	0.4	0.4	R2	M0	50-54	50-59	0.4	0.4	Mild or no VI	Mild or no VI	5-10y	5-14y	>0.5h	0	0	1	1	1	1	1	1	1	0	1	1	0	780	0	3
709	Township	Female	70	No education	Farmer	3,4,6,7,9,11,13	Public transportation	30	Insurance	Yes	15	Oral hypoglycemics	None	0.5	0.2	0.5	0.2	R0	M0	70-74	70-79	0.5	0.5	Mild or no VI	Mild or no VI	11-20y	>=15y	<=0.5h	0	0	1	1	0	1	1	0	1	0	1	0	1	780	0	3
710	Township	Female	61	Middle	Unemployed	1,4,5,6,7,9,11,12	Public transportation	10	Insurance	Yes	8	Oral hypoglycemics	None	0.2	0.2	0.2	0.3	R0	M0	60-64	60-69	0.2	0.3	Moderate VI	Mild or no VI	5-10y	5-14y	<=0.5h	1	0	0	1	1	1	1	0	1	0	1	1	0	10571	1	1
711	Township	Female	76	Primary	Retired	2,3,4,5,6,7,9,11,12,13	Car	90	Out-of-pocket	NA	13	Oral hypoglycemics	Eye drops	0.3	0.2	0.3	0.2	R2	M1	75-79	70-79	0.3	0.3	Mild or no VI	Mild or no VI	11-20y	5-14y	>0.5h	0	1	1	1	1	1	1	0	1	0	1	1	1	1019	0	2
712	Township	Female	76	Middle	Retired	3,4,5,6,7,8,9,10,11,12,13	Car	10	Out-of-pocket	NA	10	Oral hypoglycemics	Eye drops	0.12	0.2	0.2	0.3	UG	UG	75-79	70-79	0.2	0.3	Moderate VI	Mild or no VI	5-10y	5-14y	<=0.5h	0	0	1	1	1	1	1	1	1	1	1	1	1	780	0	3
713	Township	Female	58	No education	Farmer	4,5,6,7,8,9,10,11,12,13	Bike	15	Out-of-pocket	Yes	16	Insulin	None	0.2	0.2	0.4	0.4	R0	M0	55-59	50-59	0.2	0.4	Moderate VI	Mild or no VI	11-20y	>=15y	<=0.5h	0	0	0	1	1	1	1	1	1	1	1	1	1	571	0	3
714	Township	Female	56	No education	Farmer	3,4,5,6,7,8,9,10,11,12,13	Public transportation	60	Insurance	NA	5	Insulin	None	0.4	0.4	0.4	0.4	R0	M0	55-59	50-59	0.4	0.4	Mild or no VI	Mild or no VI	5-10y	5-14y	>0.5h	0	0	1	1	1	1	1	1	1	1	1	1	1	780	0	3
715	Township	Female	56	Middle	Farmer	1,2,3,4,5,6,7,8,9,10,11,12,13	Car	5	Insurance	Yes	1	Oral hypoglycemics	None	0.3	0.3	0.5	0.5	R0	M0	55-59	50-59	0.3	0.5	Mild or no VI	Mild or no VI	<5y	<5y	<=0.5h	1	1	1	1	1	1	1	1	1	1	1	1	1	11019	1	1
716	Township	Female	67	Primary	Farmer	3,4,5,9,11,12	Public transportation	30	Insurance	Yes	10	Oral hypoglycemics	None	0.5	0.8	0.5	0.8	R0	M0	65-69	60-69	0.8	0.8	Mild or no VI	Mild or no VI	5-10y	5-14y	<=0.5h	0	0	1	1	1	0	0	0	1	0	1	1	0	780	0	3
717	Township	Male	62	Middle	Unemployed	1,2,3,4,5,6,7,8,9,10,11,12,13	Car	20	Insurance	No	NA	NA	None	0.5	0.5	0.5	0.5	R0	M0	60-64	60-69	0.5	0.5	Mild or no VI	Mild or no VI	New diagnosis	New diagnosis	<=0.5h	1	1	1	1	1	1	1	1	1	1	1	1	1	11019	1	1
718	Township	Female	72	No education	Farmer	4,5,7,9,11,12	Public transportation	20	Insurance	Yes	10	Oral hypoglycemics	None	0.5	0.5	0.5	0.5	R0	M0	70-74	70-79	0.5	0.5	Mild or no VI	Mild or no VI	5-10y	5-14y	<=0.5h	0	0	0	1	1	0	1	0	1	0	1	1	0	571	0	3
719	Township	Male	72	Primary	Farmer	1,3,4,5,7,9,11,12	Public transportation	30	Insurance	Yes	3	Oral hypoglycemics	None	0.6	0.6	0.6	0.6	R0	M0	70-74	70-79	0.6	0.6	Mild or no VI	Mild or no VI	<5y	<5y	<=0.5h	1	0	1	1	1	0	1	0	1	0	1	1	0	10780	1	1
720	Township	Male	67	Primary	Farmer	3,4,6,7,9,11,12	Motorcycle	20	Insurance	Yes	4	Oral hypoglycemics	None	1.2	1	1.2	1	UG	UG	65-69	60-69	1.2	1.2	Mild or no VI	Mild or no VI	<5y	<5y	<=0.5h	0	0	1	1	0	1	1	0	1	0	1	1	0	780	0	3
721	Township	Female	67	Primary	Unemployed	1,3,4,5,6,7,9,11,12	Motorcycle	30	Insurance	Yes	8	Oral hypoglycemics	None	0.8	0.6	0.8	0.6	R0	M0	65-69	60-69	0.8	0.8	Mild or no VI	Mild or no VI	5-10y	5-14y	<=0.5h	1	0	1	1	1	1	1	0	1	0	1	1	0	10780	1	1
722	Township	Female	64	Primary	Farmer	3,4,5,6,7,9,11,12	Motorcycle	30	Insurance	Yes	20	Oral hypoglycemics	None	0.8	0.5	0.8	0.5	R2	M0	60-64	60-69	0.8	0.8	Mild or no VI	Mild or no VI	11-20y	>=15y	<=0.5h	0	0	1	1	1	1	1	0	1	0	1	1	0	780	0	3
723	Township	Male	75	Primary	Farmer	3,4,5,7,9,11	Motorcycle	30	Insurance	Yes	5	Oral hypoglycemics	None	0.6	0.5	0.6	0.5	R0	M0	75-79	70-79	0.6	0.6	Mild or no VI	Mild or no VI	5-10y	5-14y	<=0.5h	0	0	1	1	1	0	1	0	1	0	1	0	0	780	0	3
724	Township	Female	55	Primary	Farmer	3,4,5,7,12	Motorcycle	30	Insurance	Yes	3	Oral hypoglycemics	None	0.15	0.25	0.15	0.25	R0	M0	55-59	50-59	0.25	0.25	Moderate VI	Moderate VI	<5y	<5y	<=0.5h	0	0	1	1	1	0	1	0	0	0	0	1	0	780	0	3
725	Township	Male	70	Primary	Farmer	3,4,6,7,9,11,12	Motorcycle	30	Insurance	Yes	9	Oral hypoglycemics	None	0.5	0.5	0.5	0.5	UG	UG	70-74	70-79	0.5	0.5	Mild or no VI	Mild or no VI	5-10y	5-14y	<=0.5h	0	0	1	1	0	1	1	0	1	0	1	1	0	780	0	3
726	Township	Female	69	No education	Unemployed	3,4,7,11,12	Motorcycle	30	Insurance	Yes	8	Oral hypoglycemics	None	0.6	0.5	0.6	0.5	R0	M0	65-69	60-69	0.6	0.6	Mild or no VI	Mild or no VI	5-10y	5-14y	<=0.5h	0	0	1	1	0	0	1	0	0	0	1	1	0	780	0	3
727	Township	Female	68	No education	Farmer	4,5,6,7,9,11,12	Motorcycle	40	Insurance	Yes	2	Oral hypoglycemics	Surgery	0.8	0.6	0.8	0.6	R0	M0	65-69	60-69	0.8	0.8	Mild or no VI	Mild or no VI	<5y	<5y	>0.5h	0	0	0	1	1	1	1	0	1	0	1	1	0	571	0	3
728	Township	Female	67	No education	Farmer	4,5,6,7,9,11,12	Motorcycle	20	Insurance	Yes	10	Oral hypoglycemics	None	0.5	0.4	0.5	0.4	R0	M0	65-69	60-69	0.5	0.5	Mild or no VI	Mild or no VI	5-10y	5-14y	<=0.5h	0	0	0	1	1	1	1	0	1	0	1	1	0	571	0	3
729	Township	Female	59	Primary	Unemployed	4,5,7,9,11,12,13	Motorcycle	30	Insurance	Yes	8	Oral hypoglycemics	None	0.5	0.4	0.5	0.4	R0	M0	55-59	50-59	0.5	0.5	Mild or no VI	Mild or no VI	5-10y	5-14y	<=0.5h	0	0	0	1	1	0	1	0	1	0	1	1	1	571	0	3
730	Township	Female	58	High	Farmer	4,5,6,7,8,9,10,11,12,13	Motorcycle	60	Insurance	Yes	7	Insulin	None	0.6	0.6	0.6	0.6	R0	M0	55-59	50-59	0.6	0.6	Mild or no VI	Mild or no VI	5-10y	5-14y	>0.5h	0	0	0	1	1	1	1	1	1	1	1	1	1	571	0	3
731	Township	Female	71	No education	Farmer	5,6,7,8,9,10,11,12,13	Public transportation	60	Insurance	Yes	7	Insulin	None	0.4	0.4	0.6	0.6	R0	M0	70-74	70-79	0.4	0.6	Mild or no VI	Mild or no VI	5-10y	5-14y	>0.5h	0	0	0	0	1	1	1	1	1	1	1	1	1	0	0	3
732	Township	Female	57	Primary	Farmer	3,4,5,7,11,12	Motorcycle	40	Insurance	Yes	1	Oral hypoglycemics	None	0.3	0.25	0.3	0.25	R0	M0	55-59	50-59	0.3	0.3	Mild or no VI	Mild or no VI	<5y	<5y	>0.5h	0	0	1	1	1	0	1	0	0	0	1	1	0	780	0	3
733	Township	Male	61	Primary	Unemployed	1,4,5,6,7,11	Car	40	Insurance	Yes	2	Oral hypoglycemics	None	0.2	0.5	0.2	0.5	R0	M0	60-64	60-69	0.5	0.5	Mild or no VI	Mild or no VI	<5y	<5y	>0.5h	1	0	0	1	1	1	1	0	0	0	1	0	0	10571	1	1
734	Township	Male	62	Primary	Farmer	3,4,6,7,11,12	Motorcycle	20	Insurance	Yes	10	Oral hypoglycemics	None	0.6	0.12	0.6	0.12	UG	UG	60-64	60-69	0.6	0.6	Mild or no VI	Mild or no VI	5-10y	5-14y	<=0.5h	0	0	1	1	0	1	1	0	0	0	1	1	0	780	0	3
735	Township	Female	64	Primary	Farmer	3,4,6,7,11,12	Motorcycle	30	Insurance	Yes	3	Oral hypoglycemics	None	0.25	0.4	0.25	0.4	R0	M0	60-64	60-69	0.4	0.4	Mild or no VI	Mild or no VI	<5y	<5y	<=0.5h	0	0	1	1	0	1	1	0	0	0	1	1	0	780	0	3
736	Township	Male	63	Primary	Farmer	3,4,5,6,7,11,12	Public transportation	80	Insurance	Yes	15	Oral hypoglycemics	None	0.4	0.4	0.4	0.4	R0	M0	60-64	60-69	0.4	0.4	Mild or no VI	Mild or no VI	11-20y	>=15y	>0.5h	0	0	1	1	1	1	1	0	0	0	1	1	0	780	0	3
737	Township	Female	77	No education	Farmer	3,4,7,8,11,12	Public transportation	30	Insurance	Yes	20	Oral hypoglycemics	None	0.15	0.02	0.15	0.02	UG	UG	75-79	70-79	0.15	0.15	Moderate VI	Moderate VI	11-20y	>=15y	<=0.5h	0	0	1	1	0	0	1	1	0	0	1	1	0	780	0	3
738	Township	Male	69	Primary	Farmer	3,4,7,11,12	Motorcycle	30	Insurance	Yes	20	Oral hypoglycemics	None	0.6	0.8	0.6	0.8	R0	M0	65-69	60-69	0.8	0.8	Mild or no VI	Mild or no VI	11-20y	>=15y	<=0.5h	0	0	1	1	0	0	1	0	0	0	1	1	0	780	0	3
739	Township	Female	56	Primary	Farmer	3,4,5,6,7,11,12	Public transportation	30	Insurance	Yes	0.5	Insulin	None	0.4	0.15	0.4	0.15	R0	M0	55-59	50-59	0.4	0.4	Mild or no VI	Mild or no VI	<5y	<5y	<=0.5h	0	0	1	1	1	1	1	0	0	0	1	1	0	780	0	3
740	Township	Female	73	No education	Farmer	1,3,4,5,6,7,8,11,12	Public transportation	30	Insurance	Yes	13	Oral hypoglycemics	None	0.6	0.4	0.6	0.4	R0	M0	70-74	70-79	0.6	0.6	Mild or no VI	Mild or no VI	11-20y	5-14y	<=0.5h	1	0	1	1	1	1	1	1	0	0	1	1	0	10780	1	1
741	Township	Male	67	Primary	Farmer	4,6,7,11,12	Public transportation	30	Insurance	Yes	10	Oral hypoglycemics	None	0.5	0.6	0.5	0.6	R0	M0	65-69	60-69	0.6	0.6	Mild or no VI	Mild or no VI	5-10y	5-14y	<=0.5h	0	0	0	1	0	1	1	0	0	0	1	1	0	571	0	3
742	Township	Female	60	Primary	Unemployed	2,3,4,5,7,11,12	Car	60	Insurance	Yes	5	Oral hypoglycemics	None	0.4	0.4	0.4	0.4	R2	M0	60-64	60-69	0.4	0.4	Mild or no VI	Mild or no VI	5-10y	5-14y	>0.5h	0	1	1	1	1	0	1	0	0	0	1	1	0	1019	0	2
743	Township	Female	57	No education	Farmer	3,4,7,9,11,12	Public transportation	60	Insurance	Yes	10	Oral hypoglycemics	None	0.25	0.5	0.25	0.5	UG	UG	55-59	50-59	0.5	0.5	Mild or no VI	Mild or no VI	5-10y	5-14y	>0.5h	0	0	1	1	0	0	1	0	1	0	1	1	0	780	0	3
744	Township	Female	65	Primary	Unemployed	3,4,7,9,11,12	Car	60	Insurance	Yes	8	Oral hypoglycemics	None	0.02	0.02	0.02	0.02	UG	UG	65-69	60-69	0.02	0.02	Blind	Blind	5-10y	5-14y	>0.5h	0	0	1	1	0	0	1	0	1	0	1	1	0	780	0	3
745	Township	Female	60	No education	Unemployed	3,4,7,11,12	Public transportation	60	Insurance	Yes	3	Oral hypoglycemics	None	0.3	0.4	0.3	0.4	UG	UG	60-64	60-69	0.4	0.4	Mild or no VI	Mild or no VI	<5y	<5y	>0.5h	0	0	1	1	0	0	1	0	0	0	1	1	0	780	0	3
746	Township	Female	67	Primary	Farmer	3,4,7,8,11,12	Public transportation	60	Insurance	Yes	5	Oral hypoglycemics	None	0.04	0.02	0.04	0.02	R3	M1	65-69	60-69	0.04	0.04	Blind	Blind	5-10y	5-14y	>0.5h	0	0	1	1	0	0	1	1	0	0	1	1	0	780	0	3
747	Township	Female	65	Middle	Farmer	3,4,11,12	Public transportation	70	Insurance	Yes	3	Oral hypoglycemics	None	0.6	0.6	0.6	0.6	R0	M0	65-69	60-69	0.6	0.6	Mild or no VI	Mild or no VI	<5y	<5y	>0.5h	0	0	1	1	0	0	0	0	0	0	1	1	0	780	0	3
748	Township	Female	64	No education	Farmer	3,4,7,11,12	Car	60	Insurance	Yes	7	Oral hypoglycemics	None	0.2	0.1	0.2	0.1	R2	M0	60-64	60-69	0.2	0.2	Moderate VI	Moderate VI	5-10y	5-14y	>0.5h	0	0	1	1	0	0	1	0	0	0	1	1	0	780	0	3
749	Township	Female	66	Primary	Farmer	3,4,7,9,11	Car	60	Insurance	Yes	6	Oral hypoglycemics	None	NA	0.6	NA	0.6	R0	M0	65-69	60-69	0.6	0.6	Mild or no VI	Mild or no VI	5-10y	5-14y	>0.5h	0	0	1	1	0	0	1	0	1	0	1	0	0	780	0	3
750	Township	Male	70	Primary	Farmer	3,4,6,7,11,12	Car	60	Insurance	Yes	20	Don't know	None	0.6	0.6	0.6	0.6	R0	M0	70-74	70-79	0.6	0.6	Mild or no VI	Mild or no VI	11-20y	>=15y	>0.5h	0	0	1	1	0	1	1	0	0	0	1	1	0	780	0	3
751	Township	Male	55	Primary	Farmer	3,4,5,7,11,12	Public transportation	60	Insurance	Yes	15	Oral hypoglycemics	None	0.6	0.5	0.6	0.5	UG	UG	55-59	50-59	0.6	0.6	Mild or no VI	Mild or no VI	11-20y	>=15y	>0.5h	0	0	1	1	1	0	1	0	0	0	1	1	0	780	0	3
752	Township	Male	51	Primary	Worker	3,4,11,12	Car	60	Insurance	Yes	2	Oral hypoglycemics	None	0.6	1	0.6	1	R0	M0	50-54	50-59	1	1	Mild or no VI	Mild or no VI	<5y	<5y	>0.5h	0	0	1	1	0	0	0	0	0	0	1	1	0	780	0	3
753	Township	Male	50	Primary	Worker	3,4,7,11,12	Motorcycle	60	Insurance	Yes	15	Oral hypoglycemics	None	0.8	0.8	0.8	0.8	R2	M0	50-54	50-59	0.8	0.8	Mild or no VI	Mild or no VI	11-20y	>=15y	>0.5h	0	0	1	1	0	0	1	0	0	0	1	1	0	780	0	3
754	Township	Female	57	No education	Farmer	3,4,7,11,12	Public transportation	70	Insurance	Yes	10	Oral hypoglycemics	None	0.5	0.6	0.5	0.6	R0	M0	55-59	50-59	0.6	0.6	Mild or no VI	Mild or no VI	5-10y	5-14y	>0.5h	0	0	1	1	0	0	1	0	0	0	1	1	0	780	0	3
755	Township	Male	61	Primary	Unemployed	4,7,11,12	Motorcycle	40	Insurance	Yes	10	Oral hypoglycemics	None	0.6	0.5	0.6	0.5	R0	M0	60-64	60-69	0.6	0.6	Mild or no VI	Mild or no VI	5-10y	5-14y	>0.5h	0	0	0	1	0	0	1	0	0	0	1	1	0	571	0	3
756	Township	Female	72	No education	Farmer	11,12	Motorcycle	30	Insurance	Yes	4	None	None	0.3	0.4	0.3	0.4	R0	M0	70-74	70-79	0.4	0.4	Mild or no VI	Mild or no VI	<5y	<5y	<=0.5h	0	0	0	0	0	0	0	0	0	0	1	1	0	0	0	3
757	Township	Female	55	No education	Farmer	3,4,6,7,9,11,12,13	Bike	20	Insurance	Yes	5	Oral hypoglycemics	None	1	1	1	1	R0	M0	55-59	50-59	1	1	Mild or no VI	Mild or no VI	5-10y	5-14y	<=0.5h	0	0	1	1	0	1	1	0	1	0	1	1	1	780	0	3
758	Township	Male	72	No education	Farmer	7,11,12	Motorcycle	30	Insurance	Yes	20	Oral hypoglycemics	None	0.4	0.4	0.4	0.4	R0	M0	70-74	70-79	0.4	0.4	Mild or no VI	Mild or no VI	11-20y	>=15y	<=0.5h	0	0	0	0	0	0	1	0	0	0	1	1	0	0	0	3
759	Township	Female	77	No education	Unemployed	3,4,6,7,9,10,12,13	Motorcycle	60	Insurance	Yes	13	Oral hypoglycemics	None	0.3	0.3	0.4	0.4	R0	M0	75-79	70-79	0.3	0.4	Mild or no VI	Mild or no VI	11-20y	5-14y	>0.5h	0	0	1	1	0	1	1	0	1	1	0	1	1	780	0	3
760	Township	Female	76	No education	Unemployed	1,2,3,4,5,6,7,8,9,10,11,12,13	Car	60	Insurance	Yes	3	Oral hypoglycemics	None	0.6	0.6	0.6	0.6	UG	UG	75-79	70-79	0.6	0.6	Mild or no VI	Mild or no VI	<5y	<5y	>0.5h	1	1	1	1	1	1	1	1	1	1	1	1	1	11019	1	1
761	Township	Female	56	Middle	Retired	1,3,4,6,7,8,9,10,11,12,13	Car	20	Insurance	Yes	3	Oral hypoglycemics	None	0.3	0.3	0.8	NA	R0	M0	55-59	50-59	0.3	0.8	Mild or no VI	Mild or no VI	<5y	<5y	<=0.5h	1	0	1	1	0	1	1	1	1	1	1	1	1	10780	1	1
762	Township	Female	69	No education	Farmer	3,4,6,7,9,10,11,12	Walk	20	Out-of-pocket	Yes	15	Oral hypoglycemics	None	0.2	0.2	0.2	0.2	R0	M0	65-69	60-69	0.2	0.2	Moderate VI	Moderate VI	11-20y	>=15y	<=0.5h	0	0	1	1	0	1	1	0	1	1	1	1	0	780	0	3
766	Township	Female	78	No education	Farmer	6,7,11,12	Motorcycle	60	Insurance	Yes	1	None	None	0.1	0.25	0.1	0.25	R0	M0	75-79	70-79	0.25	0.25	Moderate VI	Moderate VI	<5y	<5y	>0.5h	0	0	0	0	0	1	1	0	0	0	1	1	0	0	0	3
767	Township	Female	55	No education	Unemployed	4,7,9,11,12	Motorcycle	30	Insurance	Yes	5	Oral hypoglycemics	None	0.6	0.6	0.6	0.6	R0	M0	55-59	50-59	0.6	0.6	Mild or no VI	Mild or no VI	5-10y	5-14y	<=0.5h	0	0	0	1	0	0	1	0	1	0	1	1	0	571	0	3
768	Township	Female	60	Primary	Farmer	7,11,12	Motorcycle	30	Insurance	Yes	13	Oral hypoglycemics	None	0.6	0.4	0.6	0.4	R0	M0	60-64	60-69	0.6	0.6	Mild or no VI	Mild or no VI	11-20y	5-14y	<=0.5h	0	0	0	0	0	0	1	0	0	0	1	1	0	0	0	3
769	Township	Female	57	No education	Farmer	7,9,11,12	Walk	20	Insurance	Yes	2	None	None	0.8	0.6	0.8	0.6	R0	M0	55-59	50-59	0.8	0.8	Mild or no VI	Mild or no VI	<5y	<5y	<=0.5h	0	0	0	0	0	0	1	0	1	0	1	1	0	0	0	3
770	Township	Female	68	No education	Farmer	11,12	Public transportation	30	Insurance	Yes	18	Oral hypoglycemics	None	0.5	0.5	0.5	0.5	R0	M0	65-69	60-69	0.5	0.5	Mild or no VI	Mild or no VI	11-20y	>=15y	<=0.5h	0	0	0	0	0	0	0	0	0	0	1	1	0	0	0	3
771	Township	Male	82	No education	Farmer	7,11,12	Public transportation	30	Insurance	Yes	10	None	None	0.2	0.3	0.2	0.3	R0	M0	80-84	80-89	0.3	0.3	Mild or no VI	Mild or no VI	5-10y	5-14y	<=0.5h	0	0	0	0	0	0	1	0	0	0	1	1	0	0	0	3
773	Township	Female	71	Primary	Unemployed	3,5,6,7,9,11,12,13	Car	15	Insurance	Yes	10	Oral hypoglycemics	None	0.1	0.25	0.1	0.25	R2	M0	70-74	70-79	0.25	0.25	Moderate VI	Moderate VI	5-10y	5-14y	<=0.5h	0	0	1	0	1	1	1	0	1	0	1	1	1	209	0	3
774	Township	Female	66	Primary	Unemployed	3,4,5,6,9	Public transportation	60	Insurance	Yes	20	NA	None	0.4	0.4	0.4	0.4	R2	M1	65-69	60-69	0.4	0.4	Mild or no VI	Mild or no VI	11-20y	>=15y	>0.5h	0	0	1	1	1	1	0	0	1	0	0	0	0	780	0	3
775	Township	Female	53	High	Unemployed	3,5,6,7,9,11,12,13	NA	30	Insurance	Yes	2	Oral hypoglycemics	None	0.5	0.5	1	1	R1	M0	50-54	50-59	0.5	1	Mild or no VI	Mild or no VI	<5y	<5y	<=0.5h	0	0	1	0	1	1	1	0	1	0	1	1	1	209	0	3
776	Township	Female	59	No education	Farmer	7,11,12	Walk	30	Insurance	Yes	12	Oral hypoglycemics	None	0.4	0.6	0.4	0.6	R0	M0	55-59	50-59	0.6	0.6	Mild or no VI	Mild or no VI	11-20y	5-14y	<=0.5h	0	0	0	0	0	0	1	0	0	0	1	1	0	0	0	3
777	Township	Female	75	No education	Unemployed	1,3,4,5,6,7,8,9,10,11,12,13	Car	15	Insurance	Yes	20	NA	None	0.2	0.3	0.2	0.3	R0	M0	75-79	70-79	0.3	0.3	Mild or no VI	Mild or no VI	11-20y	>=15y	<=0.5h	1	0	1	1	1	1	1	1	1	1	1	1	1	10780	1	1
778	Township	Female	60	No education	Farmer	11,12	Motorcycle	30	Insurance	Yes	2	Oral hypoglycemics	None	0.3	0.25	0.3	0.25	R0	M0	60-64	60-69	0.3	0.3	Mild or no VI	Mild or no VI	<5y	<5y	<=0.5h	0	0	0	0	0	0	0	0	0	0	1	1	0	0	0	3
779	Spontaneous	Male	70	No education	Farmer	3,4,5,6,7,8	Car	60	Out-of-pocket	Yes	10	NA	None	0.3	0.4	0.3	0.4	R1	M0	70-74	70-79	0.4	0.4	Mild or no VI	Mild or no VI	5-10y	5-14y	>0.5h	0	0	1	1	1	1	1	1	0	0	0	0	0	780	0	3
782	Spontaneous	Male	71	Primary	Farmer	5,7	Walk	10	Out-of-pocket	Yes	3	Oral hypoglycemics	Eye drops	0.6	0.6	0.6	0.6	R2	M0	70-74	70-79	0.6	0.6	Mild or no VI	Mild or no VI	<5y	<5y	<=0.5h	0	0	0	0	1	0	1	0	0	0	0	0	0	0	0	3
787	Spontaneous	Female	66	Primary	Unemployed	2,3,4,5,6,8,9,10,11,12,13	Car	70	Out-of-pocket	Yes	6	Oral hypoglycemics	None	0.3	0.25	0.3	0.3	R0	M0	65-69	60-69	0.3	0.3	Mild or no VI	Mild or no VI	5-10y	5-14y	>0.5h	0	1	1	1	1	1	0	1	1	1	1	1	1	1019	0	2
788	Spontaneous	Female	56	Middle	Worker	2,3,4,6,7,9,11,12,13	Car	60	Out-of-pocket	Yes	7	Oral hypoglycemics	None	0.6	0.5	0.6	0.6	R0	M0	55-59	50-59	0.6	0.6	Mild or no VI	Mild or no VI	5-10y	5-14y	>0.5h	0	1	1	1	0	1	1	0	1	0	1	1	1	1019	0	2
789	Spontaneous	Male	67	No education	Farmer	2,3,4,6,7,11,12,13	Car	90	Out-of-pocket	Yes	8	None	None	0.2	0.02	0.2	0.02	R2	M1	65-69	60-69	0.2	0.2	Moderate VI	Moderate VI	5-10y	5-14y	>0.5h	0	1	1	1	0	1	1	0	0	0	1	1	1	1019	0	2
790	Spontaneous	Female	64	Primary	Farmer	3,4,6,7,12	Motorcycle	30	Out-of-pocket	Yes	5	Lifestyle	None	0.4	0.3	0.4	0.3	R0	M0	60-64	60-69	0.4	0.4	Mild or no VI	Mild or no VI	5-10y	5-14y	<=0.5h	0	0	1	1	0	1	1	0	0	0	0	1	0	780	0	3
791	Spontaneous	Female	69	No education	Farmer	4,6,7,11,12	Car	60	Out-of-pocket	Yes	3	Oral hypoglycemics	None	0.3	0.3	0.3	0.3	R0	M0	65-69	60-69	0.3	0.3	Mild or no VI	Mild or no VI	<5y	<5y	>0.5h	0	0	0	1	0	1	1	0	0	0	1	1	0	571	0	3
792	Spontaneous	Female	62	Middle	Retired	1,2,3,4,5,6,7,8,9,10,11,12,13	Public transportation	60	Out-of-pocket	Yes	15	Oral hypoglycemics	None	0.25	0.3	0.25	0.3	R1	M0	60-64	60-69	0.3	0.3	Mild or no VI	Mild or no VI	11-20y	>=15y	>0.5h	1	1	1	1	1	1	1	1	1	1	1	1	1	11019	1	1
794	Spontaneous	Female	63	Primary	Retired	1,2,3,5,6,7,8,9,10,11,12,13	Public transportation	20	Insurance	Yes	4	Oral hypoglycemics	None	0.5	0.6	0.5	0.6	R0	M0	60-64	60-69	0.6	0.6	Mild or no VI	Mild or no VI	<5y	<5y	<=0.5h	1	1	1	0	1	1	1	1	1	1	1	1	1	10448	1	1
795	Spontaneous	Female	59	Primary	Unemployed	1,2,3,4,5,6,7,8,9,10,11,12	Public transportation	10	Insurance	Yes	1	Lifestyle	None	0.6	0.6	0.8	0.8	R0	M0	55-59	50-59	0.6	0.8	Mild or no VI	Mild or no VI	<5y	<5y	<=0.5h	1	1	1	1	1	1	1	1	1	1	1	1	0	11019	1	1
796	Spontaneous	Female	68	Primary	Farmer	2,3,4,7,11,12	Public transportation	30	Out-of-pocket	Yes	3	Oral hypoglycemics	None	0.6	0.6	0.6	0.6	R0	M0	65-69	60-69	0.6	0.6	Mild or no VI	Mild or no VI	<5y	<5y	<=0.5h	0	1	1	1	0	0	1	0	0	0	1	1	0	1019	0	2
797	Spontaneous	Male	57	Primary	Unemployed	1,2,3,4,5,6,7,8,9,10,11,12	Public transportation	30	Out-of-pocket	Yes	5	Oral hypoglycemics	None	0.5	0.6	0.5	0.6	R0	M0	55-59	50-59	0.6	0.6	Mild or no VI	Mild or no VI	5-10y	5-14y	<=0.5h	1	1	1	1	1	1	1	1	1	1	1	1	0	11019	1	1
798	Spontaneous	Male	61	High	Retired	3,6,7,8,9,10,11,12	Walk	15	Insurance	Yes	13	NA	None	0.5	0.6	0.5	0.6	R0	M0	60-64	60-69	0.6	0.6	Mild or no VI	Mild or no VI	11-20y	5-14y	<=0.5h	0	0	1	0	0	1	1	1	1	1	1	1	0	209	0	3
799	Spontaneous	Male	53	Primary	Farmer	3,4,5,6,7,11,12	Motorcycle	30	Insurance	Yes	6	Insulin	Laser	0.8	0.4	1	0.6	R1	M0	50-54	50-59	0.8	1	Mild or no VI	Mild or no VI	5-10y	5-14y	<=0.5h	0	0	1	1	1	1	1	0	0	0	1	1	0	780	0	3
801	Spontaneous	Male	62	Middle	Worker	2,3,4,5,6,7,8,9,10,11,12	Walk	10	Insurance	Yes	13	Insulin	None	0.5	0.6	0.5	0.6	R0	M0	60-64	60-69	0.6	0.6	Mild or no VI	Mild or no VI	11-20y	5-14y	<=0.5h	0	1	1	1	1	1	1	1	1	1	1	1	0	1019	0	2
802	Spontaneous	Male	62	Primary	Farmer	1,2,3,4,5,6,7,8,9,10,11,12	Car	5	Insurance	Yes	25	Oral hypoglycemics	None	0.25	0.5	0.6	0.5	R1	M0	60-64	60-69	0.5	0.6	Mild or no VI	Mild or no VI	>20y	>=15y	<=0.5h	1	1	1	1	1	1	1	1	1	1	1	1	0	11019	1	1
803	Spontaneous	Female	67	Primary	Unemployed	3,4,5,6,7,8,9,11,12	Public transportation	60	Insurance	Yes	5	Oral hypoglycemics	None	0.3	0.12	0.3	0.12	R1	M0	65-69	60-69	0.3	0.3	Mild or no VI	Mild or no VI	5-10y	5-14y	>0.5h	0	0	1	1	1	1	1	1	1	0	1	1	0	780	0	3
804	Spontaneous	Male	62	Primary	Retired	2,3,4,5,6,7,8,9,10,11,12,13	Walk	15	Insurance	Yes	6	Insulin	None	1	0.8	1	0.8	R0	M0	60-64	60-69	1	1	Mild or no VI	Mild or no VI	5-10y	5-14y	<=0.5h	0	1	1	1	1	1	1	1	1	1	1	1	1	1019	0	2
805	Spontaneous	Male	60	Middle	Retired	2,3,4,5,6,7,8,9,10,11,12,13	Public transportation	20	Insurance	Yes	6	Insulin	None	1	1	1	1	R0	M0	60-64	60-69	1	1	Mild or no VI	Mild or no VI	5-10y	5-14y	<=0.5h	0	1	1	1	1	1	1	1	1	1	1	1	1	1019	0	2
807	Spontaneous	Male	59	High	Professional	2,3,4,5,6,7,8,9,10,11,12,13	Walk	15	Insurance	Yes	12	Oral hypoglycemics	None	0.5	0.6	0.5	0.6	R1	M0	55-59	50-59	0.6	0.6	Mild or no VI	Mild or no VI	11-20y	5-14y	<=0.5h	0	1	1	1	1	1	1	1	1	1	1	1	1	1019	0	2
808	Spontaneous	Female	78	High	Retired	2,3,4,5,6,7,8,9,10,11,12	Public transportation	10	Insurance	Yes	17	NA	None	0.8	0.8	0.8	0.6	R0	M0	75-79	70-79	0.8	0.8	Mild or no VI	Mild or no VI	11-20y	>=15y	<=0.5h	0	1	1	1	1	1	1	1	1	1	1	1	0	1019	0	2
809	Spontaneous	Male	70	High	Retired	1,2,3,4,5,6,7,8,9,10,11,12	Walk	5	Insurance	Yes	18	NA	Eye drops	0.6	0.8	0.6	0.8	R0	M0	70-74	70-79	0.8	0.8	Mild or no VI	Mild or no VI	11-20y	>=15y	<=0.5h	1	1	1	1	1	1	1	1	1	1	1	1	0	11019	1	1
810	Spontaneous	Male	69	Collage/University	Retired	2,3,5,6,7,8,9,10,11,12	Walk	10	Insurance	Yes	3	Oral hypoglycemics	None	0.8	0.6	0.8	0.6	R0	M0	65-69	60-69	0.8	0.8	Mild or no VI	Mild or no VI	<5y	<5y	<=0.5h	0	1	1	0	1	1	1	1	1	1	1	1	0	448	0	3
811	Spontaneous	Female	69	Primary	Retired	2,3,5,6,7,11,12,13	Walk	5	Insurance	Yes	27	NA	None	0.4	0.6	0.4	0.6	R0	M0	65-69	60-69	0.6	0.6	Mild or no VI	Mild or no VI	>20y	>=15y	<=0.5h	0	1	1	0	1	1	1	0	0	0	1	1	1	448	0	3
812	Spontaneous	Female	63	High	Retired	1,2,3,4,5,6,7,8,9,10,11,12,13	Walk	20	Insurance	Yes	10	Oral hypoglycemics	None	0.8	0.8	0.8	0.8	R0	M0	60-64	60-69	0.8	0.8	Mild or no VI	Mild or no VI	5-10y	5-14y	<=0.5h	1	1	1	1	1	1	1	1	1	1	1	1	1	11019	1	1
813	Spontaneous	Male	65	Middle	Retired	2,3,4,5,6,7,8,9,10,11,12	Bike	15	Insurance	Yes	8	NA	None	0.8	0.8	0.8	0.8	R1	M0	65-69	60-69	0.8	0.8	Mild or no VI	Mild or no VI	5-10y	5-14y	<=0.5h	0	1	1	1	1	1	1	1	1	1	1	1	0	1019	0	2
814	Spontaneous	Female	58	Middle	Retired	2,3,5,6,7,9,11,12	Walk	20	Insurance	Yes	15	Oral hypoglycemics	None	1	1	1	1	R0	M0	55-59	50-59	1	1	Mild or no VI	Mild or no VI	11-20y	>=15y	<=0.5h	0	1	1	0	1	1	1	0	1	0	1	1	0	448	0	3
815	Spontaneous	Male	65	Middle	Retired	2,3,5,6,7,8,9,10,11,12,13	Public transportation	10	Insurance	Yes	11	Oral hypoglycemics	Laser	0.8	0.6	0.8	0.6	R1	M0	65-69	60-69	0.8	0.8	Mild or no VI	Mild or no VI	11-20y	5-14y	<=0.5h	0	1	1	0	1	1	1	1	1	1	1	1	1	448	0	3
816	Spontaneous	Female	66	Middle	Retired	2,3,5,6,7,8,9,10,11,12,13	Public transportation	15	Insurance	Yes	30	NA	None	0.4	0.3	0.3	0.4	R1	M0	65-69	60-69	0.4	0.4	Mild or no VI	Mild or no VI	>20y	>=15y	<=0.5h	0	1	1	0	1	1	1	1	1	1	1	1	1	448	0	3
817	Spontaneous	Female	65	Middle	Retired	2,3,4,5,6,7,8,9,10,11,12	Walk	15	Insurance	Yes	13	NA	None	0.6	0.5	0.6	0.5	R1	M0	65-69	60-69	0.6	0.6	Mild or no VI	Mild or no VI	11-20y	5-14y	<=0.5h	0	1	1	1	1	1	1	1	1	1	1	1	0	1019	0	2
818	Spontaneous	Male	84	Middle	Retired	2,3,4,5,6,7,8,9,10,11,12,13	Walk	15	Insurance	Yes	10	Insulin	None	0.4	0.4	0.4	0.4	R1	M0	80-84	80-89	0.4	0.4	Mild or no VI	Mild or no VI	5-10y	5-14y	<=0.5h	0	1	1	1	1	1	1	1	1	1	1	1	1	1019	0	2
819	Spontaneous	Male	77	Primary	Retired	2,3,4,5,6,7,8,9,10,11,12,13	Public transportation	18	Insurance	Yes	11	NA	None	0.3	0.25	0.3	0.25	R0	M0	75-79	70-79	0.3	0.3	Mild or no VI	Mild or no VI	11-20y	5-14y	<=0.5h	0	1	1	1	1	1	1	1	1	1	1	1	1	1019	0	2
820	Spontaneous	Male	70	Primary	Retired	2,3,4,5,6,7,8,9,10,11,12,13	Walk	20	Insurance	Yes	1	None	None	0.3	0.8	0.5	0.8	R0	M0	70-74	70-79	0.8	0.8	Mild or no VI	Mild or no VI	<5y	<5y	<=0.5h	0	1	1	1	1	1	1	1	1	1	1	1	1	1019	0	2
822	Spontaneous	Male	61	Primary	Retired	2,3,4,5,6,7,8,9,11,12,13	Public transportation	15	Insurance	Yes	10	Insulin	None	0.3	0.3	0.8	0.7	R1	M0	60-64	60-69	0.3	0.8	Mild or no VI	Mild or no VI	5-10y	5-14y	<=0.5h	0	1	1	1	1	1	1	1	1	0	1	1	1	1019	0	2
823	Spontaneous	Male	67	No education	Retired	2,3,4,5,6,7,8,9,11,12,13	Walk	15	Insurance	Yes	6	Insulin	None	0.8	0.8	0.8	0.8	R0	M0	65-69	60-69	0.8	0.8	Mild or no VI	Mild or no VI	5-10y	5-14y	<=0.5h	0	1	1	1	1	1	1	1	1	0	1	1	1	1019	0	2
825	Spontaneous	Male	62	High	Retired	2,3,4,5,6,7,9,11,12	Public transportation	10	Insurance	Yes	16	NA	None	0.6	1	1	1	R1	M0	60-64	60-69	1	1	Mild or no VI	Mild or no VI	11-20y	>=15y	<=0.5h	0	1	1	1	1	1	1	0	1	0	1	1	0	1019	0	2
826	Spontaneous	Female	62	High	Retired	2,3,5,6,7,9,10,11,12	Public transportation	15	Insurance	Yes	17	NA	None	1	0.6	1	0.6	R0	M0	60-64	60-69	1	1	Mild or no VI	Mild or no VI	11-20y	>=15y	<=0.5h	0	1	1	0	1	1	1	0	1	1	1	1	0	448	0	3
827	Spontaneous	Male	72	Primary	Retired	2,3,4,5,6,7,9,11,12	Car	20	Insurance	Yes	17	Oral hypoglycemics	Don't know	0.5	0.8	0.8	0.8	R0	M0	70-74	70-79	0.8	0.8	Mild or no VI	Mild or no VI	11-20y	>=15y	<=0.5h	0	1	1	1	1	1	1	0	1	0	1	1	0	1019	0	2
828	Spontaneous	Female	63	Middle	Retired	2,3,4,5,7,8,9,10,11,12,13	Public transportation	30	Insurance	Yes	15	Insulin	Eye drops	0.4	1	0.6	1	R0	M0	60-64	60-69	1	1	Mild or no VI	Mild or no VI	11-20y	>=15y	<=0.5h	0	1	1	1	1	0	1	1	1	1	1	1	1	1019	0	2
829	Spontaneous	Male	61	Middle	Retired	2,3,4,5,6,7,8,9,10,11,12	Motorcycle	3	Insurance	Yes	13	NA	None	0.4	0.25	0.4	0.25	R0	M0	60-64	60-69	0.4	0.4	Mild or no VI	Mild or no VI	11-20y	5-14y	<=0.5h	0	1	1	1	1	1	1	1	1	1	1	1	0	1019	0	2
830	Spontaneous	Male	78	Collage/University	Retired	1,2,3,4,5,6,7,9,11,12,13	Train	10	Insurance	Yes	15	Insulin	None	0.25	0.4	0.25	0.4	R1	M0	75-79	70-79	0.4	0.4	Mild or no VI	Mild or no VI	11-20y	>=15y	<=0.5h	1	1	1	1	1	1	1	0	1	0	1	1	1	11019	1	1
831	Spontaneous	Male	74	High	Retired	2,3,4,5,6,7,8,9,11,12,13	Walk	20	Insurance	Yes	13	Oral hypoglycemics	Eye drops	0.6	0.5	0.6	0.5	R0	M0	70-74	70-79	0.6	0.6	Mild or no VI	Mild or no VI	11-20y	5-14y	<=0.5h	0	1	1	1	1	1	1	1	1	0	1	1	1	1019	0	2
832	Spontaneous	Male	53	High	Worker	2,3,4,5,6,7,8,9,10,11,13	Motorcycle	15	Insurance	Yes	11	Insulin	None	0.6	0.5	0.6	0.5	R0	M0	50-54	50-59	0.6	0.6	Mild or no VI	Mild or no VI	11-20y	5-14y	<=0.5h	0	1	1	1	1	1	1	1	1	1	1	0	1	1019	0	2
833	Spontaneous	Male	53	Middle	Worker	2,3,4,5,6,7,8,9,10,11,13	Train	60	Insurance	Yes	7	Insulin	None	0.8	1	0.8	1	R1	M0	50-54	50-59	1	1	Mild or no VI	Mild or no VI	5-10y	5-14y	>0.5h	0	1	1	1	1	1	1	1	1	1	1	0	1	1019	0	2
834	Spontaneous	Male	52	Middle	Worker	2,3,4,5,6,7,8,9,10,11,13	Walk	10	Insurance	Yes	13	Insulin	None	0.8	0.8	0.8	0.8	R0	M0	50-54	50-59	0.8	0.8	Mild or no VI	Mild or no VI	11-20y	5-14y	<=0.5h	0	1	1	1	1	1	1	1	1	1	1	0	1	1019	0	2
835	Spontaneous	Female	62	Primary	Unemployed	2,3,4,5,6,7,8,9,10,11,13	Train	60	Insurance	Yes	4	Oral hypoglycemics	Eye drops	0.6	0.5	0.6	0.5	R0	M0	60-64	60-69	0.6	0.6	Mild or no VI	Mild or no VI	<5y	<5y	>0.5h	0	1	1	1	1	1	1	1	1	1	1	0	1	1019	0	2
836	Spontaneous	Female	62	Primary	Retired	3,4,5,6,7,9,11,13	Walk	20	Insurance	Yes	12	NA	None	0.12	0.2	0.8	0.8	R0	M0	60-64	60-69	0.2	0.8	Moderate VI	Mild or no VI	11-20y	5-14y	<=0.5h	0	0	1	1	1	1	1	0	1	0	1	0	1	780	0	3
837	Spontaneous	Male	110	High	Worker	2,3,4,5,6,7,8,9,10,11,12,13	Train	60	Insurance	Yes	15	Insulin	None	0.3	0.3	0.6	0.8	R1	M0	90+	90+	0.3	0.8	Mild or no VI	Mild or no VI	11-20y	>=15y	>0.5h	0	1	1	1	1	1	1	1	1	1	1	1	1	1019	0	2
838	Spontaneous	Male	66	Collage/University	Retired	2,3,4,5,6,7,8,9,10,11,12,13	Public transportation	5	Insurance	Yes	5	Oral hypoglycemics	None	1	1	1	1	R0	M0	65-69	60-69	1	1	Mild or no VI	Mild or no VI	5-10y	5-14y	<=0.5h	0	1	1	1	1	1	1	1	1	1	1	1	1	1019	0	2
839	Spontaneous	Male	73	Primary	Retired	2,3,4,5,6,7,8,9,10,11,12,13	Bike	6	Insurance	Yes	15	NA	Eye drops	0.15	0.4	0.15	0.4	R2	M0	70-74	70-79	0.4	0.4	Mild or no VI	Mild or no VI	11-20y	>=15y	<=0.5h	0	1	1	1	1	1	1	1	1	1	1	1	1	1019	0	2
840	Spontaneous	Male	59	Middle	Retired	2,3,4,5,7,8,9,10,11,13	Motorcycle	10	Insurance	Yes	18	Insulin	Eye drops	1	1	1	1	R0	M0	55-59	50-59	1	1	Mild or no VI	Mild or no VI	11-20y	>=15y	<=0.5h	0	1	1	1	1	0	1	1	1	1	1	0	1	1019	0	2
841	Spontaneous	Female	55	High	Retired	2,3,4,5,6,7,8,9,10,11,12	Walk	5	Insurance	Yes	11	Oral hypoglycemics	None	0.8	0.5	0.8	0.5	R1	M0	55-59	50-59	0.8	0.8	Mild or no VI	Mild or no VI	11-20y	5-14y	<=0.5h	0	1	1	1	1	1	1	1	1	1	1	1	0	1019	0	2
842	Spontaneous	Male	61	High	Retired	2,3,4,5,6,7,8,9,10,11,12,13	Public transportation	10	Insurance	Yes	12	Oral hypoglycemics	Don't know	0.8	0.8	0.8	0.8	R0	M0	60-64	60-69	0.8	0.8	Mild or no VI	Mild or no VI	11-20y	5-14y	<=0.5h	0	1	1	1	1	1	1	1	1	1	1	1	1	1019	0	2
843	Spontaneous	Female	57	High	Retired	2,3,4,5,6,7,8,9,10,11,12,13	Train	50	Insurance	Yes	2	None	None	1	1	1	1	R0	M0	55-59	50-59	1	1	Mild or no VI	Mild or no VI	<5y	<5y	>0.5h	0	1	1	1	1	1	1	1	1	1	1	1	1	1019	0	2
844	Spontaneous	Male	60	High	Worker	2,3,4,5,6,7,8,9,10,11,12,13	Public transportation	30	Insurance	Yes	5	Oral hypoglycemics	None	0.5	0.2	0.5	0.5	R1	M0	60-64	60-69	0.5	0.5	Mild or no VI	Mild or no VI	5-10y	5-14y	<=0.5h	0	1	1	1	1	1	1	1	1	1	1	1	1	1019	0	2
845	Spontaneous	Female	62	High	Retired	2,3,4,5,6,7,8,9,10,11,12,13	Walk	18	Out-of-pocket	Yes	0.5	Lifestyle	None	0.25	0.1	0.25	0.1	R0	M0	60-64	60-69	0.25	0.25	Moderate VI	Moderate VI	<5y	<5y	<=0.5h	0	1	1	1	1	1	1	1	1	1	1	1	1	1019	0	2
846	Spontaneous	Male	60	High	Retired	2,3,4,5,6,7,8,9,10,11,12,13	Walk	10	Insurance	Yes	2	Lifestyle	None	1	1	1	1	R0	M0	60-64	60-69	1	1	Mild or no VI	Mild or no VI	<5y	<5y	<=0.5h	0	1	1	1	1	1	1	1	1	1	1	1	1	1019	0	2
847	Spontaneous	Male	88	Middle	Retired	2,3,5,6,7,9,11,12,13	Walk	15	Insurance	Yes	13	NA	None	0.6	0.6	0.8	0.8	R0	M0	85-89	80-89	0.6	0.8	Mild or no VI	Mild or no VI	11-20y	5-14y	<=0.5h	0	1	1	0	1	1	1	0	1	0	1	1	1	448	0	3
848	Spontaneous	Male	78	High	Retired	2,3,4,5,6,7,8,9,10,11,12,13	Public transportation	10	Insurance	Yes	13	Oral hypoglycemics	Eye drops	0.25	0.02	0.25	0.02	R0	M0	75-79	70-79	0.25	0.25	Moderate VI	Moderate VI	11-20y	5-14y	<=0.5h	0	1	1	1	1	1	1	1	1	1	1	1	1	1019	0	2
849	Spontaneous	Male	69	Primary	Retired	2,3,4,5,6,7,8,9,11,12,13	Public transportation	15	Insurance	Yes	8	Oral hypoglycemics	NA	0.8	0.6	0.8	0.6	R0	M0	65-69	60-69	0.8	0.8	Mild or no VI	Mild or no VI	5-10y	5-14y	<=0.5h	0	1	1	1	1	1	1	1	1	0	1	1	1	1019	0	2
850	Spontaneous	Male	65	Middle	Retired	2,3,4,5,6,7,8,9,10,11,12	Public transportation	20	Insurance	Yes	16	Oral hypoglycemics	None	0.5	0.5	0.5	0.5	R1	M0	65-69	60-69	0.5	0.5	Mild or no VI	Mild or no VI	11-20y	>=15y	<=0.5h	0	1	1	1	1	1	1	1	1	1	1	1	0	1019	0	2
851	Spontaneous	Male	67	High	Retired	2,3,4,5,6,8,9,11,12,13	Public transportation	20	Insurance	Yes	9	Oral hypoglycemics	Eye drops	1	1	1	1	R0	M0	65-69	60-69	1	1	Mild or no VI	Mild or no VI	5-10y	5-14y	<=0.5h	0	1	1	1	1	1	0	1	1	0	1	1	1	1019	0	2
853	Spontaneous	Male	75	Middle	Retired	2,3,5,6,7,11,12	Public transportation	30	Insurance	Yes	2	Oral hypoglycemics	None	0.5	0.8	0.5	0.8	R0	M0	75-79	70-79	0.8	0.8	Mild or no VI	Mild or no VI	<5y	<5y	<=0.5h	0	1	1	0	1	1	1	0	0	0	1	1	0	448	0	3
854	Spontaneous	Male	57	Middle	Farmer	2,3,5,6,7,9,11,12	Train	60	Out-of-pocket	Yes	10	Oral hypoglycemics	None	1	1	1	1	R0	M0	55-59	50-59	1	1	Mild or no VI	Mild or no VI	5-10y	5-14y	>0.5h	0	1	1	0	1	1	1	0	1	0	1	1	0	448	0	3
855	Spontaneous	Female	61	Middle	Worker	2,3,4,5,6,7,8,9,10,11,12	Public transportation	20	Insurance	Yes	6	Insulin	Don't know	0.6	1	1	1	R0	M0	60-64	60-69	1	1	Mild or no VI	Mild or no VI	5-10y	5-14y	<=0.5h	0	1	1	1	1	1	1	1	1	1	1	1	0	1019	0	2
856	Spontaneous	Female	72	Middle	Retired	2,3,4,6,7,9,11,12	Train	60	Insurance	Yes	20	NA	Eye drops	0.003	0.5	0.003	0.5	R0	M0	70-74	70-79	0.5	0.5	Mild or no VI	Mild or no VI	11-20y	>=15y	>0.5h	0	1	1	1	0	1	1	0	1	0	1	1	0	1019	0	2
857	Spontaneous	Male	67	Middle	Worker	2,3,4,5,6,7,8,9,10,11,12	Walk	20	Insurance	Yes	15	Oral hypoglycemics	None	0.4	0.5	0.4	0.5	R0	M0	65-69	60-69	0.5	0.5	Mild or no VI	Mild or no VI	11-20y	>=15y	<=0.5h	0	1	1	1	1	1	1	1	1	1	1	1	0	1019	0	2
858	Spontaneous	Male	62	High	Retired	2,3,4,5,6,7,8,9,11,12	Walk	15	Insurance	Yes	15	Insulin	None	0.6	0.6	0.6	0.6	R1	M0	60-64	60-69	0.6	0.6	Mild or no VI	Mild or no VI	11-20y	>=15y	<=0.5h	0	1	1	1	1	1	1	1	1	0	1	1	0	1019	0	2
859	Spontaneous	Female	51	High	Worker	2,3,4,5,6,7,8,9,11,12,13	Car	20	Insurance	Yes	20	Oral hypoglycemics	None	0.8	0.8	0.8	0.8	R1	M0	50-54	50-59	0.8	0.8	Mild or no VI	Mild or no VI	11-20y	>=15y	<=0.5h	0	1	1	1	1	1	1	1	1	0	1	1	1	1019	0	2
860	Spontaneous	Male	56	Middle	Worker	1,2,3,4,5,6,7,8,9,11,12,13	Walk	30	Insurance	Yes	1	Oral hypoglycemics	None	0.5	0.5	0.5	0.5	R0	M0	55-59	50-59	0.5	0.5	Mild or no VI	Mild or no VI	<5y	<5y	<=0.5h	1	1	1	1	1	1	1	1	1	0	1	1	1	11019	1	1
861	Spontaneous	Female	68	No education	Unemployed	2,3,4,5,6,7,8,9,11,12,13	Public transportation	15	Insurance	Yes	4	Oral hypoglycemics	Eye drops	0.25	0.3	0.25	0.3	R0	M0	65-69	60-69	0.3	0.3	Mild or no VI	Mild or no VI	<5y	<5y	<=0.5h	0	1	1	1	1	1	1	1	1	0	1	1	1	1019	0	2
862	Spontaneous	Female	50	Primary	Retired	2,3,4,5,6,7,8,9,10,11,12,13	Train	60	Insurance	Yes	2	Lifestyle	None	0.5	0.3	0.5	0.3	R0	M0	50-54	50-59	0.5	0.5	Mild or no VI	Mild or no VI	<5y	<5y	>0.5h	0	1	1	1	1	1	1	1	1	1	1	1	1	1019	0	2
863	Spontaneous	Male	69	Primary	Retired	2,3,4,5,6,7,8,9,11,12,13	Train	60	Insurance	Yes	6	Oral hypoglycemics	Surgery	0.4	0.6	0.4	0.6	R0	M0	65-69	60-69	0.6	0.6	Mild or no VI	Mild or no VI	5-10y	5-14y	>0.5h	0	1	1	1	1	1	1	1	1	0	1	1	1	1019	0	2
865	Spontaneous	Male	54	High	Retired	1,2,3,4,5,6,7,8,9,10,11,12,13	Car	20	Insurance	Yes	12	Oral hypoglycemics	Eye drops	1	1	1	1	R1	M0	50-54	50-59	1	1	Mild or no VI	Mild or no VI	11-20y	5-14y	<=0.5h	1	1	1	1	1	1	1	1	1	1	1	1	1	11019	1	1
866	Spontaneous	Male	66	Middle	Retired	2,3,4,5,6,7,8,9,10,11,12,13	Walk	5	Insurance	Yes	18	Oral hypoglycemics	Eye drops	1	1	1	1	R0	M0	65-69	60-69	1	1	Mild or no VI	Mild or no VI	11-20y	>=15y	<=0.5h	0	1	1	1	1	1	1	1	1	1	1	1	1	1019	0	2
867	Spontaneous	Female	60	Middle	Unemployed	2,3,4,5,6,7,8,9,11,12,13	Public transportation	20	Insurance	Yes	20	Insulin	Eye drops	0.1	0.3	0.1	0.3	R1	M0	60-64	60-69	0.3	0.3	Mild or no VI	Mild or no VI	11-20y	>=15y	<=0.5h	0	1	1	1	1	1	1	1	1	0	1	1	1	1019	0	2
869	Spontaneous	Male	58	High	Retired	2,3,4,5,6,7,8,9,11,12,13	Motorcycle	20	Insurance	Yes	4	Oral hypoglycemics	None	1	0.8	1	1	R0	M0	55-59	50-59	1	1	Mild or no VI	Mild or no VI	<5y	<5y	<=0.5h	0	1	1	1	1	1	1	1	1	0	1	1	1	1019	0	2
871	Spontaneous	Male	70	Middle	Retired	3,5,6,7,8,9,11,12	Motorcycle	5	Insurance	Yes	4	Oral hypoglycemics	None	0.8	1	0.8	1	R0	M0	70-74	70-79	1	1	Mild or no VI	Mild or no VI	<5y	<5y	<=0.5h	0	0	1	0	1	1	1	1	1	0	1	1	0	209	0	3
873	Spontaneous	Male	55	High	Retired	2,3,4,5,6,7,8,9,10,11,12	Train	180	Insurance	Yes	4	Oral hypoglycemics	None	1	1	1	1	R0	M0	55-59	50-59	1	1	Mild or no VI	Mild or no VI	<5y	<5y	>0.5h	0	1	1	1	1	1	1	1	1	1	1	1	0	1019	0	2
874	Spontaneous	Female	55	No education	Unemployed	2,3,4,5,6,7,9,10,11,12	Public transportation	15	Insurance	Yes	11	Oral hypoglycemics	None	0.25	0.2	0.5	0.4	R0	M0	55-59	50-59	0.25	0.5	Moderate VI	Mild or no VI	11-20y	5-14y	<=0.5h	0	1	1	1	1	1	1	0	1	1	1	1	0	1019	0	2
875	Spontaneous	Male	58	High	Worker	1,2,3,4,5,6,7,8,9,10,11,12,13	Public transportation	15	Insurance	Yes	10	None	None	1	1	1	1	R0	M0	55-59	50-59	1	1	Mild or no VI	Mild or no VI	5-10y	5-14y	<=0.5h	1	1	1	1	1	1	1	1	1	1	1	1	1	11019	1	1
876	Spontaneous	Female	54	Middle	Retired	1,2,3,4,5,6,7,8,9,10,11,12,13	Car	15	Insurance	Yes	12	Insulin	Eye drops	0.8	0.6	1	0.9	R0	M0	50-54	50-59	0.8	1	Mild or no VI	Mild or no VI	11-20y	5-14y	<=0.5h	1	1	1	1	1	1	1	1	1	1	1	1	1	11019	1	1
877	Spontaneous	Female	66	No education	Unemployed	2,3,4,5,6,7,8,9,10,11,12,13	Public transportation	30	Insurance	Yes	0.5	None	None	0.8	0.8	0.8	0.8	R0	M0	65-69	60-69	0.8	0.8	Mild or no VI	Mild or no VI	<5y	<5y	<=0.5h	0	1	1	1	1	1	1	1	1	1	1	1	1	1019	0	2
878	Spontaneous	Male	54	Middle	Worker	3,4,5,6,7,8,11,12	Train	180	Out-of-pocket	Yes	10	Oral hypoglycemics	None	0.1	0.12	0.4	0.5	R1	M0	50-54	50-59	0.12	0.5	Moderate VI	Mild or no VI	5-10y	5-14y	>0.5h	0	0	1	1	1	1	1	1	0	0	1	1	0	780	0	3
879	Spontaneous	Male	76	Middle	Retired	2,3,4,5,6,7,8,9,11,12,13	Public transportation	30	Insurance	Yes	28	Oral hypoglycemics	Surgery	0.12	0.12	0.25	0.2	R1	M0	75-79	70-79	0.12	0.25	Moderate VI	Moderate VI	>20y	>=15y	<=0.5h	0	1	1	1	1	1	1	1	1	0	1	1	1	1019	0	2
880	Spontaneous	Male	57	High	Worker	2,3,4,5,6,7,8,9,10,11,12,13	Train	90	Insurance	Yes	8	Oral hypoglycemics	Eye drops	1	0.8	1	0.8	R0	M0	55-59	50-59	1	1	Mild or no VI	Mild or no VI	5-10y	5-14y	>0.5h	0	1	1	1	1	1	1	1	1	1	1	1	1	1019	0	2
881	Spontaneous	Male	51	Primary	Worker	2,3,4,5,6,7,8,9,10,11,12,13	Motorcycle	60	Insurance	Yes	10	Insulin	Eye drops	0.6	0.6	1	1	R1	M0	50-54	50-59	0.6	1	Mild or no VI	Mild or no VI	5-10y	5-14y	>0.5h	0	1	1	1	1	1	1	1	1	1	1	1	1	1019	0	2
882	Spontaneous	Female	59	High	Worker	2,3,4,5,6,7,8,9,10,11,12,13	Public transportation	20	Insurance	Yes	5	Oral hypoglycemics	None	0.8	0.8	1	1	R0	M0	55-59	50-59	0.8	1	Mild or no VI	Mild or no VI	5-10y	5-14y	<=0.5h	0	1	1	1	1	1	1	1	1	1	1	1	1	1019	0	2
883	Spontaneous	Male	61	High	Worker	2,3,4,5,6,7,8,9,10,11,12,13	Public transportation	30	Insurance	Yes	3	Oral hypoglycemics	None	0.8	0.8	0.8	0.8	R0	M0	60-64	60-69	0.8	0.8	Mild or no VI	Mild or no VI	<5y	<5y	<=0.5h	0	1	1	1	1	1	1	1	1	1	1	1	1	1019	0	2
884	Spontaneous	Female	67	Middle	Retired	2,3,4,5,6,7,8,9,10,11,12,13	Public transportation	20	Insurance	Yes	10	Lifestyle	None	0.4	1	0.8	1	R0	M0	65-69	60-69	1	1	Mild or no VI	Mild or no VI	5-10y	5-14y	<=0.5h	0	1	1	1	1	1	1	1	1	1	1	1	1	1019	0	2
885	Spontaneous	Female	53	Middle	Retired	1,2,3,5,6,7,11,12,13	Public transportation	30	Insurance	Yes	6	Oral hypoglycemics	Don't know	0.5	0.6	0.5	0.6	R1	M0	50-54	50-59	0.6	0.6	Mild or no VI	Mild or no VI	5-10y	5-14y	<=0.5h	1	1	1	0	1	1	1	0	0	0	1	1	1	10448	1	1
886	Spontaneous	Male	54	High	Unemployed	1,3,4,5,6,7,8,9,10,11,12,13	Car	60	Out-of-pocket	Yes	10	Insulin	None	0.6	0.6	0.6	0.6	R1	M0	50-54	50-59	0.6	0.6	Mild or no VI	Mild or no VI	5-10y	5-14y	>0.5h	1	0	1	1	1	1	1	1	1	1	1	1	1	10780	1	1
887	Spontaneous	Female	62	High	Unemployed	3,5,6,7,8,9,11,12	Car	60	Insurance	Yes	22	NA	Eye drops	0.5	0.5	0.5	0.5	R1	M0	60-64	60-69	0.5	0.5	Mild or no VI	Mild or no VI	>20y	>=15y	>0.5h	0	0	1	0	1	1	1	1	1	0	1	1	0	209	0	3
888	Spontaneous	Female	63	Middle	Retired	2,3,4,5,6,7,8,9,10,11,12,13	Train	60	Insurance	Yes	13	Insulin	None	1	1	1	1	R1	M0	60-64	60-69	1	1	Mild or no VI	Mild or no VI	11-20y	5-14y	>0.5h	0	1	1	1	1	1	1	1	1	1	1	1	1	1019	0	2
889	Spontaneous	Male	58	Middle	Worker	2,3,4,5,6,7,8,9,10,11,12,13	Motorcycle	50	Insurance	Yes	7	Oral hypoglycemics	None	0.8	0.8	0.8	0.8	R1	M0	55-59	50-59	0.8	0.8	Mild or no VI	Mild or no VI	5-10y	5-14y	>0.5h	0	1	1	1	1	1	1	1	1	1	1	1	1	1019	0	2
891	Spontaneous	Female	56	Middle	Worker	3,4,5,6,7,8,9,10,11,12	Public transportation	40	Insurance	Yes	0.5	Oral hypoglycemics	None	0.6	0.6	0.6	0.6	R2	M0	55-59	50-59	0.6	0.6	Mild or no VI	Mild or no VI	<5y	<5y	>0.5h	0	0	1	1	1	1	1	1	1	1	1	1	0	780	0	3
892	Spontaneous	Male	51	High	Worker	2,3,4,5,6,7,8,9,10,11,12,13	Public transportation	50	Insurance	Yes	8	Oral hypoglycemics	None	1	1	1	1	R0	M0	50-54	50-59	1	1	Mild or no VI	Mild or no VI	5-10y	5-14y	>0.5h	0	1	1	1	1	1	1	1	1	1	1	1	1	1019	0	2
893	Spontaneous	Male	67	Collage/University	Worker	1,2,3,4,5,6,7,8,9,10,11,12,13	Public transportation	60	Insurance	Yes	12	Oral hypoglycemics	None	0.8	0.6	0.8	0.6	R1	M0	65-69	60-69	0.8	0.8	Mild or no VI	Mild or no VI	11-20y	5-14y	>0.5h	1	1	1	1	1	1	1	1	1	1	1	1	1	11019	1	1
895	Spontaneous	Male	66	High	Worker	3,4,5,6,7,8,9,10,11,12,13	Public transportation	30	Insurance	Yes	6	Oral hypoglycemics	None	0.8	1	0.8	1	R0	M0	65-69	60-69	1	1	Mild or no VI	Mild or no VI	5-10y	5-14y	<=0.5h	0	0	1	1	1	1	1	1	1	1	1	1	1	780	0	3
896	Spontaneous	Female	59	Primary	Farmer	3,4,5,6,7,8,9,11,12,13	Motorcycle	45	Out-of-pocket	Yes	3	Lifestyle	Don't know	0.7	0.6	1	0.8	R0	M0	55-59	50-59	0.7	1	Mild or no VI	Mild or no VI	<5y	<5y	>0.5h	0	0	1	1	1	1	1	1	1	0	1	1	1	780	0	3
897	Spontaneous	Male	53	High	Professional	2,3,4,5,6,7,8,9,10,11,12,13	Motorcycle	30	Insurance	Yes	11	Oral hypoglycemics	None	0.1	0.2	0.6	1	R0	M0	50-54	50-59	0.2	1	Moderate VI	Mild or no VI	11-20y	5-14y	<=0.5h	0	1	1	1	1	1	1	1	1	1	1	1	1	1019	0	2
898	Spontaneous	Female	59	Primary	Farmer	2,3,4,6,7,8,9,10,11,12,13	Motorcycle	20	Insurance	Yes	10	Oral hypoglycemics	None	0.6	0.6	0.8	0.8	R1	M0	55-59	50-59	0.6	0.8	Mild or no VI	Mild or no VI	5-10y	5-14y	<=0.5h	0	1	1	1	0	1	1	1	1	1	1	1	1	1019	0	2
900	Spontaneous	Female	57	Primary	Farmer	1,3,4,5,6,7,8,9,10,11,12,13	Public transportation	40	Out-of-pocket	Yes	5	Oral hypoglycemics	None	1	0.12	1	NA	R0	M0	55-59	50-59	1	1	Mild or no VI	Mild or no VI	5-10y	5-14y	>0.5h	1	0	1	1	1	1	1	1	1	1	1	1	1	10780	1	1
901	Spontaneous	Female	50	Collage/University	Professional	1	Car	60	Out-of-pocket	Yes	1	Oral hypoglycemics	None	1	1	1	1	R0	M0	50-54	50-59	1	1	Mild or no VI	Mild or no VI	<5y	<5y	>0.5h	1	0	0	0	0	0	0	0	0	0	0	0	0	10000	1	1
903	Spontaneous	Female	57	No education	Farmer	3,4,5,6,7,8,9,11,12,13	Public transportation	20	Out-of-pocket	Yes	5	Oral hypoglycemics	Eye drops	0.3	0.25	1	1	R0	M0	55-59	50-59	0.3	1	Mild or no VI	Mild or no VI	5-10y	5-14y	<=0.5h	0	0	1	1	1	1	1	1	1	0	1	1	1	780	0	3
906	Spontaneous	Female	75	Primary	Farmer	3,4,6,7,9,12,13	Motorcycle	30	Out-of-pocket	Yes	10	Oral hypoglycemics	None	0.6	0.7	1	1	R1	M0	75-79	70-79	0.7	1	Mild or no VI	Mild or no VI	5-10y	5-14y	<=0.5h	0	0	1	1	0	1	1	0	1	0	0	1	1	780	0	3
908	Spontaneous	Male	64	Primary	Professional	3,4,5,6,7,8,9,10,11,12,13	Motorcycle	10	Out-of-pocket	Yes	5	Oral hypoglycemics	None	0.6	1	1	1	R0	M0	60-64	60-69	1	1	Mild or no VI	Mild or no VI	5-10y	5-14y	<=0.5h	0	0	1	1	1	1	1	1	1	1	1	1	1	780	0	3
909	Spontaneous	Female	58	Primary	Farmer	3,4,6,9,11,12,13	Bike	30	Out-of-pocket	Yes	5	Oral hypoglycemics	Eye drops	0.4	0.6	0.8	0.8	R1	M0	55-59	50-59	0.6	0.8	Mild or no VI	Mild or no VI	5-10y	5-14y	<=0.5h	0	0	1	1	0	1	0	0	1	0	1	1	1	780	0	3
910	Spontaneous	Male	64	Primary	Professional	1,2,3,4,5,6,7,8,9,10,11,12,13	Car	30	Insurance	Yes	10	Oral hypoglycemics	None	0.6	0.4	0.6	0.5	R0	M0	60-64	60-69	0.6	0.6	Mild or no VI	Mild or no VI	5-10y	5-14y	<=0.5h	1	1	1	1	1	1	1	1	1	1	1	1	1	11019	1	1
911	Spontaneous	Male	62	High	Farmer	1,2,3,4,5,6,7,8,9,10,11,12,13	Public transportation	30	Insurance	Yes	4	Oral hypoglycemics	None	0.5	0.5	1	1	R0	M0	60-64	60-69	0.5	1	Mild or no VI	Mild or no VI	<5y	<5y	<=0.5h	1	1	1	1	1	1	1	1	1	1	1	1	1	11019	1	1
912	Spontaneous	Male	51	Primary	Unemployed	2,3,4,5,6,7,11,12,13	Walk	10	Out-of-pocket	Yes	0.083333333	Oral hypoglycemics	None	0.8	0.7	1	1	R0	M0	50-54	50-59	0.8	1	Mild or no VI	Mild or no VI	<5y	<5y	<=0.5h	0	1	1	1	1	1	1	0	0	0	1	1	1	1019	0	2
913	Spontaneous	Female	53	Primary	Worker	3,4,5,6,7,8,10,11,12	Motorcycle	20	Out-of-pocket	Yes	3	Oral hypoglycemics	None	0.25	0.3	0.8	0.8	R0	M0	50-54	50-59	0.3	0.8	Mild or no VI	Mild or no VI	<5y	<5y	<=0.5h	0	0	1	1	1	1	1	1	0	1	1	1	0	780	0	3
914	Spontaneous	Female	58	No education	Farmer	1,3,4,5,6,7,8,9,10,11,12,13	Car	30	Out-of-pocket	Yes	0.166666667	None	None	0.4	0.6	0.8	0.7	R1	M0	55-59	50-59	0.6	0.8	Mild or no VI	Mild or no VI	<5y	<5y	<=0.5h	1	0	1	1	1	1	1	1	1	1	1	1	1	10780	1	1
916	Spontaneous	Male	58	Primary	Farmer	6,7,12	Public transportation	20	Out-of-pocket	Yes	5	Oral hypoglycemics	None	0.6	0.6	1	1	R0	M0	55-59	50-59	0.6	1	Mild or no VI	Mild or no VI	5-10y	5-14y	<=0.5h	0	0	0	0	0	1	1	0	0	0	0	1	0	0	0	3
917	Spontaneous	Male	53	Middle	Farmer	1,3	Motorcycle	30	Out-of-pocket	Yes	0.083333333	Oral hypoglycemics	None	0.4	0.6	0.8	0.9	R0	M0	50-54	50-59	0.6	0.9	Mild or no VI	Mild or no VI	<5y	<5y	<=0.5h	1	0	1	0	0	0	0	0	0	0	0	0	0	10209	1	1
918	Spontaneous	Female	52	Middle	Professional	3,4,6,7,8,12	Public transportation	40	Out-of-pocket	Yes	1	Oral hypoglycemics	None	0.15	0.15	0.8	0.8	R1	M0	50-54	50-59	0.15	0.8	Moderate VI	Mild or no VI	<5y	<5y	>0.5h	0	0	1	1	0	1	1	1	0	0	0	1	0	780	0	3
919	Spontaneous	Female	63	Middle	Retired	3,4,5,6,7,8,9,10,11,12	Motorcycle	10	Out-of-pocket	Yes	13	Oral hypoglycemics	None	0.9	0.8	1	1	R1	M0	60-64	60-69	0.9	1	Mild or no VI	Mild or no VI	11-20y	5-14y	<=0.5h	0	0	1	1	1	1	1	1	1	1	1	1	0	780	0	3
920	Spontaneous	Female	69	No education	Farmer	3,4,5,6,7,8,11,12	Motorcycle	10	Out-of-pocket	Yes	0.041666667	Oral hypoglycemics	None	0.5	0.8	0.8	1	R1	M0	65-69	60-69	0.8	1	Mild or no VI	Mild or no VI	<5y	<5y	<=0.5h	0	0	1	1	1	1	1	1	0	0	1	1	0	780	0	3
921	Spontaneous	Female	53	Primary	Farmer	1,2,3,4,5,6,7,8,9,10,11,12,13	Public transportation	30	Out-of-pocket	Yes	9	Oral hypoglycemics	Surgery	0.4	0.4	0.7	0.7	R1	M0	50-54	50-59	0.4	0.7	Mild or no VI	Mild or no VI	5-10y	5-14y	<=0.5h	1	1	1	1	1	1	1	1	1	1	1	1	1	11019	1	1
922	Spontaneous	Female	59	Middle	Farmer	1,2,3,4,6,7,8,9,10,11,12,13	Walk	10	Out-of-pocket	Yes	4	Oral hypoglycemics	Laser	0.5	0.8	1	1	R1	M0	55-59	50-59	0.8	1	Mild or no VI	Mild or no VI	<5y	<5y	<=0.5h	1	1	1	1	0	1	1	1	1	1	1	1	1	11019	1	1
923	Spontaneous	Female	63	Primary	Worker	1,2,4,5	Motorcycle	30	Insurance	Yes	0.5	Oral hypoglycemics	None	0.6	0.7	0.9	0.9	R0	M0	60-64	60-69	0.7	0.9	Mild or no VI	Mild or no VI	<5y	<5y	<=0.5h	1	1	0	1	1	0	0	0	0	0	0	0	0	10810	1	1
924	Spontaneous	Male	66	Middle	Retired	1,2,3,4,5,6,7,8,9,10,11,12,13	Public transportation	30	Out-of-pocket	No	0	None	None	0.4	0.6	0.8	0.8	R1	M0	65-69	60-69	0.6	0.8	Mild or no VI	Mild or no VI	<5y	<5y	<=0.5h	1	1	1	1	1	1	1	1	1	1	1	1	1	11019	1	1
925	Spontaneous	Male	67	Collage/University	Retired	1,2,3,4,5,6,7,8,9,10,11,12,13	Motorcycle	10	Insurance	No	0	None	None	1	1	1	1	R0	M0	65-69	60-69	1	1	Mild or no VI	Mild or no VI	<5y	<5y	<=0.5h	1	1	1	1	1	1	1	1	1	1	1	1	1	11019	1	1
926	Spontaneous	Male	60	Primary	Farmer	3,4,5,6,7,8,9,11,12	Motorcycle	40	Out-of-pocket	No	0	Don't know	Don't know	0.3	0.5	0.8	1	R0	M0	60-64	60-69	0.5	1	Mild or no VI	Mild or no VI	<5y	<5y	>0.5h	0	0	1	1	1	1	1	1	1	0	1	1	0	780	0	3
927	Spontaneous	Male	53	Middle	Worker	2,3,4,5,6,7,8,9,10,11,12,13	Motorcycle	15	Insurance	Yes	3	Oral hypoglycemics	Eye drops	0.4	0.4	0.4	0.4	R1	M0	50-54	50-59	0.4	0.4	Mild or no VI	Mild or no VI	<5y	<5y	<=0.5h	0	1	1	1	1	1	1	1	1	1	1	1	1	1019	0	2
928	Spontaneous	Female	70	Primary	Farmer	1,2,3,4,5,6,7,8,9,10,11,12,13	Public transportation	45	Out-of-pocket	Yes	4	Oral hypoglycemics	Don't know	0.5	0.4	0.5	0.5	R1	M0	70-74	70-79	0.5	0.5	Mild or no VI	Mild or no VI	<5y	<5y	>0.5h	1	1	1	1	1	1	1	1	1	1	1	1	1	11019	1	1
930	Spontaneous	Male	82	Collage/University	Professional	1,2,3,4,5,6,7,8,9,10,11,12,13	Car	10	Out-of-pocket	Yes	20	Insulin	Eye drops	0.4	0.4	0.6	0.6	R1	M0	80-84	80-89	0.4	0.6	Mild or no VI	Mild or no VI	11-20y	>=15y	<=0.5h	1	1	1	1	1	1	1	1	1	1	1	1	1	11019	1	1
931	Spontaneous	Male	52	High	Professional	1,2,3,4,5,6,7,8,10,11,12	Public transportation	10	Out-of-pocket	Yes	1	None	None	0.8	0.7	0.9	0.8	R0	M0	50-54	50-59	0.8	0.9	Mild or no VI	Mild or no VI	<5y	<5y	<=0.5h	1	1	1	1	1	1	1	1	0	1	1	1	0	11019	1	1
932	Spontaneous	Male	63	Middle	Farmer	1,2,3,4,5,6,7,8,9,10,11,12,13	Public transportation	30	Out-of-pocket	Yes	0.5	None	None	0.6	0.6	1	1	R0	M0	60-64	60-69	0.6	1	Mild or no VI	Mild or no VI	<5y	<5y	<=0.5h	1	1	1	1	1	1	1	1	1	1	1	1	1	11019	1	1
933	Spontaneous	Female	53	High	Worker	1,2,3,4,5,6,7,8	Car	35	Out-of-pocket	Yes	0.5	None	None	1	1	1	1	R0	M0	50-54	50-59	1	1	Mild or no VI	Mild or no VI	<5y	<5y	>0.5h	1	1	1	1	1	1	1	1	0	0	0	0	0	11019	1	1
935	Spontaneous	Female	66	No education	Farmer	4,5,6,7,8,9,10,12,13	Walk	25	Out-of-pocket	Yes	25	Insulin	None	0.8	0.8	0.8	0.8	R0	M0	65-69	60-69	0.8	0.8	Mild or no VI	Mild or no VI	>20y	>=15y	<=0.5h	0	0	0	1	1	1	1	1	1	1	0	1	1	571	0	3
936	Spontaneous	Female	75	Primary	Farmer	1,3,5,6,7,9,11,12	Car	15	Out-of-pocket	Yes	18	Insulin	None	0.25	0.25	0.4	0.4	R1	M0	75-79	70-79	0.25	0.4	Moderate VI	Mild or no VI	11-20y	>=15y	<=0.5h	1	0	1	0	1	1	1	0	1	0	1	1	0	10209	1	1
937	Spontaneous	Female	55	Primary	Farmer	1,3,4,	Motorcycle	30	Out-of-pocket	Yes	2	Oral hypoglycemics	None	1	1	1	1	R0	M0	55-59	50-59	1	1	Mild or no VI	Mild or no VI	<5y	<5y	<=0.5h	1	0	1	1	0	0	0	0	0	0	0	0	0	10780	1	1
938	Spontaneous	Female	56	Primary	Farmer	1,2,3,4,5,6,7,8,10,11,12	Public transportation	35	Out-of-pocket	Yes	0.5	Don't know	Don't know	0.8	0.8	1	1	R1	M0	55-59	50-59	0.8	1	Mild or no VI	Mild or no VI	<5y	<5y	>0.5h	1	1	1	1	1	1	1	1	0	1	1	1	0	11019	1	1
939	Spontaneous	Female	76	Primary	Farmer	1,2,3,4,5,6,7,8,9,10,11,12,13	Motorcycle	15	Out-of-pocket	Yes	12	Oral hypoglycemics	None	0.3	0.4	0.3	0.4	R1	M0	75-79	70-79	0.4	0.4	Mild or no VI	Mild or no VI	11-20y	5-14y	<=0.5h	1	1	1	1	1	1	1	1	1	1	1	1	1	11019	1	1
940	Spontaneous	Female	62	No education	Farmer	3,4,6,7,8,9,11,12,13	Bike	15	Out-of-pocket	Yes	1	Oral hypoglycemics	None	0.2	0.25	0.6	0.6	R0	M0	60-64	60-69	0.25	0.6	Moderate VI	Mild or no VI	<5y	<5y	<=0.5h	0	0	1	1	0	1	1	1	1	0	1	1	1	780	0	3
942	Spontaneous	Male	69	Middle	Farmer	2,3,4,5,6,7,8,9,10,11,12,13	Motorcycle	15	Out-of-pocket	Yes	5	Oral hypoglycemics	Eye drops	0.4	0.4	1	1	R0	M0	65-69	60-69	0.4	1	Mild or no VI	Mild or no VI	5-10y	5-14y	<=0.5h	0	1	1	1	1	1	1	1	1	1	1	1	1	1019	0	2
944	Spontaneous	Male	63	High	Worker	2,3,4,6,7,8,9,10,11,12,13	Public transportation	60	Out-of-pocket	Yes	0.5	Oral hypoglycemics	Don't know	0.8	1	0.8	1	R0	M0	60-64	60-69	1	1	Mild or no VI	Mild or no VI	<5y	<5y	>0.5h	0	1	1	1	0	1	1	1	1	1	1	1	1	1019	0	2
945	Spontaneous	Female	57	Primary	Farmer	3,4,6,7,9,12,13	Motorcycle	30	Out-of-pocket	Yes	2	Oral hypoglycemics	None	1	0.8	1	0.8	R1	M0	55-59	50-59	1	1	Mild or no VI	Mild or no VI	<5y	<5y	<=0.5h	0	0	1	1	0	1	1	0	1	0	0	1	1	780	0	3
946	Spontaneous	Female	54	Primary	Farmer	3,4,5,6,7,8,9,12	Motorcycle	20	Out-of-pocket	Yes	0.5	Oral hypoglycemics	None	0.6	1	1	1	R1	M0	50-54	50-59	1	1	Mild or no VI	Mild or no VI	<5y	<5y	<=0.5h	0	0	1	1	1	1	1	1	1	0	0	1	0	780	0	3
947	Spontaneous	Male	58	High	Unemployed	3,4,5,6,7,9,10,11,12,13	Motorcycle	5	Out-of-pocket	Yes	11	Insulin	None	0.8	0.8	0.8	0.8	R1	M0	55-59	50-59	0.8	0.8	Mild or no VI	Mild or no VI	11-20y	5-14y	<=0.5h	0	0	1	1	1	1	1	0	1	1	1	1	1	780	0	3
948	Spontaneous	Female	56	Primary	Farmer	1,2,3,4,5,6,7,8,9,10,11,12,13	Motorcycle	30	Out-of-pocket	Yes	5	Oral hypoglycemics	None	1	1	1	1	R1	M0	55-59	50-59	1	1	Mild or no VI	Mild or no VI	5-10y	5-14y	<=0.5h	1	1	1	1	1	1	1	1	1	1	1	1	1	11019	1	1
949	Spontaneous	Male	65	High	Retired	1,2,3,4,5,6,7,8,9,10,11,12,13	Motorcycle	15	Out-of-pocket	Yes	18	Oral hypoglycemics	NA	0.5	0.8	0.5	0.8	R1	M0	65-69	60-69	0.8	0.8	Mild or no VI	Mild or no VI	11-20y	>=15y	<=0.5h	1	1	1	1	1	1	1	1	1	1	1	1	1	11019	1	1
950	Spontaneous	Female	58	High	Worker	1,2,3,4,5,6,7,8,9,10,11,12,13	Walk	10	Out-of-pocket	Yes	6	Oral hypoglycemics	None	0.8	0.8	1	1	R1	M0	55-59	50-59	0.8	1	Mild or no VI	Mild or no VI	5-10y	5-14y	<=0.5h	1	1	1	1	1	1	1	1	1	1	1	1	1	11019	1	1
952	Spontaneous	Female	55	Middle	Farmer	2,3,4,5,6,7,8,9,10,11,12,13	Motorcycle	30	Out-of-pocket	No	0	None	None	0.8	0.8	0.8	0.8	R1	M0	55-59	50-59	0.8	0.8	Mild or no VI	Mild or no VI	<5y	<5y	<=0.5h	0	1	1	1	1	1	1	1	1	1	1	1	1	1019	0	2
953	Spontaneous	Male	72	No education	Farmer	2,3,4,5,6,7,8,9,10,11,12,13	Public transportation	30	Out-of-pocket	Yes	10	Oral hypoglycemics	Don't know	0.6	0.8	0.8	0.9	R1	M0	70-74	70-79	0.8	0.9	Mild or no VI	Mild or no VI	5-10y	5-14y	<=0.5h	0	1	1	1	1	1	1	1	1	1	1	1	1	1019	0	2
956	Spontaneous	Female	70	Middle	Farmer	2,3,4,5,6,7,8,9,10,11,12,13	Public transportation	35	Out-of-pocket	Yes	10	Oral hypoglycemics	Don't know	0.3	0.5	1	1	R1	M0	70-74	70-79	0.5	1	Mild or no VI	Mild or no VI	5-10y	5-14y	>0.5h	0	1	1	1	1	1	1	1	1	1	1	1	1	1019	0	2
957	Spontaneous	Male	52	High	Unemployed	1,2,3,4,5,6,7,8,9,10,11,13	Car	20	Out-of-pocket	No	0	None	Don't know	0.8	1	1	1	R0	M0	50-54	50-59	1	1	Mild or no VI	Mild or no VI	<5y	<5y	<=0.5h	1	1	1	1	1	1	1	1	1	1	1	0	1	11019	1	1
958	Spontaneous	Female	66	Middle	Farmer	1,2,3,4,5,6,7,8,9,10,11,12,13	Public transportation	15	Out-of-pocket	Yes	10	Oral hypoglycemics	None	0.1	0.02	0.5	0.4	R1	M1	65-69	60-69	0.1	0.5	Moderate VI	Mild or no VI	5-10y	5-14y	<=0.5h	1	1	1	1	1	1	1	1	1	1	1	1	1	11019	1	1
959	Spontaneous	Male	54	High	Professional	2,3,4,5,6,7,8,9,11,13	Car	20	Out-of-pocket	Yes	1	Oral hypoglycemics	Eye drops	0.6	0.6	1	1	R0	M0	50-54	50-59	0.6	1	Mild or no VI	Mild or no VI	<5y	<5y	<=0.5h	0	1	1	1	1	1	1	1	1	0	1	0	1	1019	0	2
960	Spontaneous	Female	63	Middle	Unemployed	1,2,3,4,5,6,7,8,9,10,11,12,13	Car	20	Out-of-pocket	Yes	8	Oral hypoglycemics	None	0.5	0.4	0.8	0.6	R1	M0	60-64	60-69	0.5	0.8	Mild or no VI	Mild or no VI	5-10y	5-14y	<=0.5h	1	1	1	1	1	1	1	1	1	1	1	1	1	11019	1	1
963	Spontaneous	Female	62	Primary	Farmer	2,3,4,6,7,8,10,11,13	Bike	25	Out-of-pocket	Yes	0.5	None	Don't know	0.5	0.5	1	1	R0	M0	60-64	60-69	0.5	1	Mild or no VI	Mild or no VI	<5y	<5y	<=0.5h	0	1	1	1	0	1	1	1	0	1	1	0	1	1019	0	2
964	Spontaneous	Male	57	High	Unemployed	1,2,3,4,5,6,7,8,9,10,11,12,13	Car	15	Out-of-pocket	No	0	None	None	0.5	0.4	0.6	0.5	R0	M0	55-59	50-59	0.5	0.6	Mild or no VI	Mild or no VI	<5y	<5y	<=0.5h	1	1	1	1	1	1	1	1	1	1	1	1	1	11019	1	1
965	Spontaneous	Male	67	High	Worker	2,3,4,5,6,7,8,9,10,11,13	Public transportation	30	Out-of-pocket	Yes	10	Oral hypoglycemics	None	0.3	0.15	0.3	0.25	R1	M0	65-69	60-69	0.3	0.3	Mild or no VI	Mild or no VI	5-10y	5-14y	<=0.5h	0	1	1	1	1	1	1	1	1	1	1	0	1	1019	0	2
967	Spontaneous	Female	64	Primary	Farmer	2,3,4,5,6,7,8,9,10,11,13	Public transportation	25	Out-of-pocket	Yes	6	Oral hypoglycemics	None	0.3	0.4	0.8	1	R1	M0	60-64	60-69	0.4	1	Mild or no VI	Mild or no VI	5-10y	5-14y	<=0.5h	0	1	1	1	1	1	1	1	1	1	1	0	1	1019	0	2
968	Spontaneous	Female	60	Primary	Worker	2,3,4,5,6,7,8,10,11,12,13	Motorcycle	15	Out-of-pocket	Yes	10	Oral hypoglycemics	None	0.4	0.3	0.6	0.9	R1	M0	60-64	60-69	0.4	0.9	Mild or no VI	Mild or no VI	5-10y	5-14y	<=0.5h	0	1	1	1	1	1	1	1	0	1	1	1	1	1019	0	2
969	Spontaneous	Male	61	Primary	Farmer	4,7	Motorcycle	30	Out-of-pocket	Yes	3	Oral hypoglycemics	None	0.15	0.4	0.4	0.7	R1	M0	60-64	60-69	0.4	0.7	Mild or no VI	Mild or no VI	<5y	<5y	<=0.5h	0	0	0	1	0	0	1	0	0	0	0	0	0	571	0	3
970	Spontaneous	Female	66	Middle	Farmer	2,3,4,5,6,7,8,9,10,11,13	Public transportation	50	Out-of-pocket	Yes	15	Oral hypoglycemics	None	0.4	0.2	1	0.8	R0	M0	65-69	60-69	0.4	1	Mild or no VI	Mild or no VI	11-20y	>=15y	>0.5h	0	1	1	1	1	1	1	1	1	1	1	0	1	1019	0	2
971	Spontaneous	Female	74	Primary	Farmer	2,3,4,6,7,8,10,11,13	Car	15	Out-of-pocket	Yes	12	Oral hypoglycemics	None	0.2	0.15	0.3	0.25	R0	M0	70-74	70-79	0.2	0.3	Moderate VI	Mild or no VI	11-20y	5-14y	<=0.5h	0	1	1	1	0	1	1	1	0	1	1	0	1	1019	0	2
972	Spontaneous	Female	67	Primary	Farmer	4,7,3	Motorcycle	30	Out-of-pocket	Yes	10	Oral hypoglycemics	Eye drops	0.2	0.25	0.2	0.25	R2	M0	65-69	60-69	0.25	0.25	Moderate VI	Moderate VI	5-10y	5-14y	<=0.5h	0	0	1	1	0	0	1	0	0	0	0	0	0	780	0	3
973	Spontaneous	Male	54	Middle	Professional	3,4,7,9,11,12	Motorcycle	15	Out-of-pocket	Yes	3	Oral hypoglycemics	None	0.6	0.25	0.8	0.3	R0	M0	50-54	50-59	0.6	0.8	Mild or no VI	Mild or no VI	<5y	<5y	<=0.5h	0	0	1	1	0	0	1	0	1	0	1	1	0	780	0	3
974	Spontaneous	Female	51	Primary	Farmer	3,4,5,6,7,9,11,12	Public transportation	60	Insurance	Yes	0.333333333	Oral hypoglycemics	None	0.8	0.6	0.8	0.6	R2	M0	50-54	50-59	0.8	0.8	Mild or no VI	Mild or no VI	<5y	<5y	>0.5h	0	0	1	1	1	1	1	0	1	0	1	1	0	780	0	3
977	Spontaneous	Male	59	High	Retired	1,2,3,4,5,6,7,8,9,10,11,12,13	Car	30	Insurance	Yes	4	Oral hypoglycemics	None	0.4	0.8	0.8	1	R0	M0	55-59	50-59	0.8	1	Mild or no VI	Mild or no VI	<5y	<5y	<=0.5h	1	1	1	1	1	1	1	1	1	1	1	1	1	11019	1	1
978	Spontaneous	Female	61	Middle	Farmer	4,11,12	Public transportation	30	Insurance	Yes	6	Oral hypoglycemics	None	0.3	0.1	0.5	0.3	R1	M0	60-64	60-69	0.3	0.5	Mild or no VI	Mild or no VI	5-10y	5-14y	<=0.5h	0	0	0	1	0	0	0	0	0	0	1	1	0	571	0	3
979	Spontaneous	Male	50	Middle	Farmer	12	Public transportation	60	Out-of-pocket	Yes	2	Lifestyle	None	0.3	0.8	0.4	1	R1	M0	50-54	50-59	0.8	1	Mild or no VI	Mild or no VI	<5y	<5y	>0.5h	0	0	0	0	0	0	0	0	0	0	0	1	0	0	0	3
980	Spontaneous	Female	51	Middle	Professional	1,3,5,6,7,8,9,10,11,12,13	Car	30	Insurance	Yes	3	Oral hypoglycemics	None	0.6	0.5	0.8	0.6	R0	M0	50-54	50-59	0.6	0.8	Mild or no VI	Mild or no VI	<5y	<5y	<=0.5h	1	0	1	0	1	1	1	1	1	1	1	1	1	10209	1	1
981	Spontaneous	Male	65	High	Farmer	1,2,3,4,5,6,7,8,10,11,12	Motorcycle	120	Insurance	Yes	4	Insulin	None	0.4	0.4	0.6	0.6	R0	M0	65-69	60-69	0.4	0.6	Mild or no VI	Mild or no VI	<5y	<5y	>0.5h	1	1	1	1	1	1	1	1	0	1	1	1	0	11019	1	1
983	Spontaneous	Female	56	Primary	Farmer	3,4,5,6,7	Public transportation	120	Insurance	Yes	20	Oral hypoglycemics	None	0.12	0.04	0.15	0.04	R2	M0	55-59	50-59	0.12	0.15	Moderate VI	Moderate VI	11-20y	>=15y	>0.5h	0	0	1	1	1	1	1	0	0	0	0	0	0	780	0	3
984	Spontaneous	Female	57	Middle	Worker	3,4,7,8,10,11,12	Bike	10	Insurance	Yes	1.5	Oral hypoglycemics	None	0.8	0.8	1	1	R1	M0	55-59	50-59	0.8	1	Mild or no VI	Mild or no VI	<5y	<5y	<=0.5h	0	0	1	1	0	0	1	1	0	1	1	1	0	780	0	3
985	Spontaneous	Male	57	High	Retired	1,2,3,4,5,6,7,8,9,10,11,12,13	Car	5	Insurance	Yes	8	Oral hypoglycemics	None	0.6	0.6	0.8	0.8	R1	M0	55-59	50-59	0.6	0.8	Mild or no VI	Mild or no VI	5-10y	5-14y	<=0.5h	1	1	1	1	1	1	1	1	1	1	1	1	1	11019	1	1
986	Spontaneous	Female	53	Middle	Retired	1,3,4,5,6,7,8,9,11,12	Car	10	Out-of-pocket	Yes	0.041666667	NA	None	0.5	0.4	0.6	0.6	R2	M0	50-54	50-59	0.5	0.6	Mild or no VI	Mild or no VI	<5y	<5y	<=0.5h	1	0	1	1	1	1	1	1	1	0	1	1	0	10780	1	1
988	Spontaneous	Female	60	High	Professional	1,2,3,4,5,6,7,8,9,10,11,12,13	Car	30	Out-of-pocket	Yes	0.019662921	None	None	0.8	0.8	0.8	0.8	R0	M0	60-64	60-69	0.8	0.8	Mild or no VI	Mild or no VI	<5y	<5y	<=0.5h	1	1	1	1	1	1	1	1	1	1	1	1	1	11019	1	1
989	Spontaneous	Male	65	Primary	Retired	1,2,3,4,5,6,7,8,9,10,11,12,13	Walk	10	Insurance	Yes	0.019662921	Oral hypoglycemics	Surgery	0.5	0.5	0.6	0.6	R0	M0	65-69	60-69	0.5	0.6	Mild or no VI	Mild or no VI	<5y	<5y	<=0.5h	1	1	1	1	1	1	1	1	1	1	1	1	1	11019	1	1
990	Spontaneous	Female	51	Middle	Farmer	4,12	Motorcycle	20	Out-of-pocket	Yes	5	Oral hypoglycemics	None	0.8	0.8	0.8	0.8	R1	M0	50-54	50-59	0.8	0.8	Mild or no VI	Mild or no VI	5-10y	5-14y	<=0.5h	0	0	0	1	0	0	0	0	0	0	0	1	0	571	0	3
991	Spontaneous	Female	57	No education	Farmer	3,4,6,7,8,11,12,	Public transportation	60	Insurance	Yes	2	Oral hypoglycemics	None	0.3	0.6	0.5	0.7	R0	M0	55-59	50-59	0.6	0.7	Mild or no VI	Mild or no VI	<5y	<5y	>0.5h	0	0	1	1	0	1	1	1	0	0	1	1	0	780	0	3
992	Spontaneous	Male	71	Primary	Farmer	4,6,7,11,12	Public transportation	30	Out-of-pocket	Yes	3	Oral hypoglycemics	None	0.15	0.15	0.6	0.5	R0	M0	70-74	70-79	0.15	0.6	Moderate VI	Mild or no VI	<5y	<5y	<=0.5h	0	0	0	1	0	1	1	0	0	0	1	1	0	571	0	3
993	Spontaneous	Female	72	Primary	Farmer	3,4,5,6,7,9,11,12	Motorcycle	15	Insurance	Yes	10	NA	None	0.25	0.15	0.5	0.8	R2	M0	70-74	70-79	0.25	0.8	Moderate VI	Mild or no VI	5-10y	5-14y	<=0.5h	0	0	1	1	1	1	1	0	1	0	1	1	0	780	0	3
995	Spontaneous	Female	54	Middle	Farmer	4,7,11	Public transportation	40	Insurance	Yes	3	Insulin	None	0.4	0.6	0.5	0.7	R1	M0	50-54	50-59	0.6	0.7	Mild or no VI	Mild or no VI	<5y	<5y	>0.5h	0	0	0	1	0	0	1	0	0	0	1	0	0	571	0	3
996	Spontaneous	Female	73	No education	Farmer	1,3,4,6,7,8,9,10,11,12	Public transportation	30	Insurance	Yes	9	Insulin	None	0.12	0.1	0.12	0.1	R1	M0	70-74	70-79	0.12	0.12	Moderate VI	Moderate VI	5-10y	5-14y	<=0.5h	1	0	1	1	0	1	1	1	1	1	1	1	0	10780	1	1
997	Spontaneous	Female	52	Middle	Farmer	12	Public transportation	30	Insurance	Yes	3	Insulin	None	0.8	1	1	1	R1	M0	50-54	50-59	1	1	Mild or no VI	Mild or no VI	<5y	<5y	<=0.5h	0	0	0	0	0	0	0	0	0	0	0	1	0	0	0	3
998	Spontaneous	Female	72	High	Retired	1,2,3,4,5,6,7,8,9,10,11,12,13	Walk	20	Insurance	Yes	10	Oral hypoglycemics	None	0.8	0.8	1	1	R1	M0	70-74	70-79	0.8	1	Mild or no VI	Mild or no VI	5-10y	5-14y	<=0.5h	1	1	1	1	1	1	1	1	1	1	1	1	1	11019	1	1
999	Spontaneous	Female	73	High	Retired	3,4,6,7,8,10,12	Public transportation	60	Insurance	Yes	13	NA	None	0.3	0.4	0.4	0.5	R1	M0	70-74	70-79	0.4	0.5	Mild or no VI	Mild or no VI	11-20y	5-14y	>0.5h	0	0	1	1	0	1	1	1	0	1	0	1	0	780	0	3
1000	Spontaneous	Male	68	Primary	Unemployed	1,2,3,4,5,6,7,8,9,10,11,12,13	Public transportation	30	Out-of-pocket	Yes	3	Oral hypoglycemics	None	0.2	1	0.5	1	R0	M0	65-69	60-69	1	1	Mild or no VI	Mild or no VI	<5y	<5y	<=0.5h	1	1	1	1	1	1	1	1	1	1	1	1	1	11019	1	1
1001	Spontaneous	Female	72	Primary	Unemployed	1,2,3,4,5,6,7,8,9,10,11,12,13	Car	60	Insurance	Yes	5	Oral hypoglycemics	None	0.5	0.08	0.7	0.08	R0	M0	70-74	70-79	0.5	0.7	Mild or no VI	Mild or no VI	5-10y	5-14y	>0.5h	1	1	1	1	1	1	1	1	1	1	1	1	1	11019	1	1
1003	Spontaneous	Female	61	Middle	Unemployed	1,2,3,4,5,6,7,8,9,10,11,12,13	Motorcycle	30	Out-of-pocket	Yes	4	Oral hypoglycemics	None	0.8	0.8	0.8	0.8	R0	M0	60-64	60-69	0.8	0.8	Mild or no VI	Mild or no VI	<5y	<5y	<=0.5h	1	1	1	1	1	1	1	1	1	1	1	1	1	11019	1	1
1004	Spontaneous	Female	55	Primary	Unemployed	2,3,4,5,6,7,8,9,10,11,13	Car	90	Out-of-pocket	Yes	3.5	NA	None	0.8	0.8	0.8	0.8	R1	M0	55-59	50-59	0.8	0.8	Mild or no VI	Mild or no VI	<5y	<5y	>0.5h	0	1	1	1	1	1	1	1	1	1	1	0	1	1019	0	2
1005	Spontaneous	Female	59	Middle	Unemployed	2,3,4,5,6,7,8,9,10,11,12,13	Motorcycle	30	Insurance	Yes	3	Insulin	Surgery	0.1	0.25	0.15	0.4	R1	M0	55-59	50-59	0.25	0.4	Moderate VI	Mild or no VI	<5y	<5y	<=0.5h	0	1	1	1	1	1	1	1	1	1	1	1	1	1019	0	2
1006	Spontaneous	Female	87	Middle	Retired	1,2,3,4,6,7,8,9,10,11,12,13	Walk	20	Out-of-pocket	Yes	15	Insulin	Surgery	0.4	0.4	0.5	0.6	R1	M0	85-89	80-89	0.4	0.6	Mild or no VI	Mild or no VI	11-20y	>=15y	<=0.5h	1	1	1	1	0	1	1	1	1	1	1	1	1	11019	1	1
1007	Spontaneous	Female	77	Primary	Farmer	2,3,4,5,6,7,8,9,10,11,12,13	Public transportation	50	Out-of-pocket	Yes	15	Insulin	None	0.3	0.25	0.4	0.3	R1	M0	75-79	70-79	0.3	0.4	Mild or no VI	Mild or no VI	11-20y	>=15y	>0.5h	0	1	1	1	1	1	1	1	1	1	1	1	1	1019	0	2
1008	Spontaneous	Female	65	Middle	Unemployed	2,3,4,5,6,7,8,9,10,11,12,13	Car	40	Out-of-pocket	Yes	1	Oral hypoglycemics	Don't know	0.6	0.4	0.6	0.4	R2	M0	65-69	60-69	0.6	0.6	Mild or no VI	Mild or no VI	<5y	<5y	>0.5h	0	1	1	1	1	1	1	1	1	1	1	1	1	1019	0	2
1009	Spontaneous	Female	67	Primary	Unemployed	2,3,4,5,6,7,8,9,10,11,12,13	Motorcycle	60	Out-of-pocket	Yes	5	Insulin	None	0.25	0.4	0.25	0.4	R2	M0	65-69	60-69	0.4	0.4	Mild or no VI	Mild or no VI	5-10y	5-14y	>0.5h	0	1	1	1	1	1	1	1	1	1	1	1	1	1019	0	2
1010	Spontaneous	Female	53	Primary	Farmer	2,3,4,5,6,7,8,9,10,11,12,13	Public transportation	60	Out-of-pocket	Yes	20	Insulin	None	0.8	0.8	1	1	R0	M0	50-54	50-59	0.8	1	Mild or no VI	Mild or no VI	11-20y	>=15y	>0.5h	0	1	1	1	1	1	1	1	1	1	1	1	1	1019	0	2
1011	Spontaneous	Male	54	Primary	Retired	1,2,3,4,5,6,7,8,9,10,11,12,13	Walk	30	Out-of-pocket	Yes	4	Oral hypoglycemics	None	0.4	0.5	0.4	0.5	R2	M0	50-54	50-59	0.5	0.5	Mild or no VI	Mild or no VI	<5y	<5y	<=0.5h	1	1	1	1	1	1	1	1	1	1	1	1	1	11019	1	1
